# Supplementary material for: The conservation of allelic DNA methylation and its relationship with imprinting in maize
Source: J Exp Bot. 2023 Nov 3;75(5):1376–89. doi: 10.1093/jxb/erad440 (PMC10901201; doi:10.1093/jxb/erad440)
Supplement: erad440_suppl_Supplementary_Tables_S1-S8 [file erad440_suppl_supplementary_tables_s1-s8.xlsx]

## Sheet: Table S1
Table S1. Primers used in the study
Primers name	sequence
Zmvim104-CAS-F	ATGGTGCAGCAACCACGAATCA
Zmvim104-CAS-R	TCCGGTATAAAGGAACCACTC
GFP- ZMVIM104-F	ACGGGGGACGAGCTCGATGGTGCAGCAACCACGAATCAAC
GFP- ZMVIM104-R	ccttgctcaccaTGTCGACTCTTTCATGGCTCTTATTACC
Zm401-CAS-F	TTCGCGTCAACGGGTTCCCTTGCAAGGAC
Zm401-CAS-R	CTAGTAGTTGGTATCCCAGAA
GFP- ZMGLP2-F	ACGGGGGACGAGCTCGATGGCCTCCTCCTTGGTCCT
GFP- ZMGLP2-R	ccttgctcaccaTGTCGACTCTGTAGTTGGTATCCCAGAACT
GFP-tru-ZMGLP2-F	ACGGGGGACGAGCTCGATGGCCTCCTCCTTGGTCCT
GFP-tru-ZMGLP2-R	ccttgctcaccaTGTCGACTCTGTAGTTGGTATCCCAGAACT
Bar-F	CCATCGTCAACCACTACATCGAGACA
Bar-R	CTTCAGCAGGTGGGTGTAGAGCGT
Zm037209-PCR1-F	ACTATCTTGTGCTCCTTTCGTTCCA
Zm037209-PCR1-R	CACCCCATCCTTCAATTCCCGTCT
Zm037209-PCR2-F	ACTGAAACTTCATTTTCTTCGCCACC
Zm037209-PCR2-R	GCACAACTTCAGGCTCCATCCG
Zm022443-PCR1-F	CCCCGAGTTCCCGCTGA
Zm022443-PCR1-R	GCGGAAGAACACCGTACCAC
Zm022443-PCR2-F	CCCCGAGTTCCCGCTGA
Zm022443-PCR2-R	GCGGAAGAACACCGTACCAC

## Sheet: Table S2
Table S2. KASP markers used for haploid detection in the experiment
KASP NO.	Mo17	CAU5	Chr	Position-V4
KA000248	CC	TT	7	1.29852
KA000250	CC	TT	7	8.35813
KA000251	GG	AA	7	9.62165
KA000254	TT	CC	7	42.0686
KA000257	CC	TT	7	56.2532
KA000259	AA	GG	7	88.8928
KA000272	GG	TT	7	137.671
KA000266	AA	CC	7	126.11
KA000275	GG	AA	7	148.349
KA000280	CC	AA	7	162.971
KA000283	AA	GG	7	169.116
KA000286	AA	GG	7	180.748

## Sheet: Table S3
Table S3. Data quality and size used in our study.
Sample	Raw Base(G)	Clean Base(G)	Q20(%)	Q30(%)	GC Content(%)
CAU5 X B73-embryo (rep1)	4.63	4.59	97.78	94.15	57.36
CAU5 X B73-embryo (rep2)	5.37	5.34	97.65	93.8	56.75
CAU5 X B73-embryo (rep3)	3.34	3.32	97.92	94.44	56.73
CAU5 X B73-endosperm (rep1)	3.86	3.8	97.99	94.07	53.27
CAU5 X B73-endosperm (rep2)	3.71	3.66	97.88	93.83	53.16
CAU5 X B73-endosperm (rep3)	4.31	4.25	97.97	94.03	53.14
B73 X CAU5-embryo (rep1)	4.07	4.04	96.56	91.79	57.09
B73 X CAU5-embryo (rep2)	4.17	4.11	90.83	81.96	57.58
B73 X CAU5-embryo (rep3)	4.17	4.09	96.91	92.16	55.07
B73 X CAU5-endosperm (rep1)	4.7	4.65	96.64	91.72	56.13
B73 X CAU5-endosperm (rep2)	3.38	3.35	96.06	90.58	56.27
B73 X CAU5-endosperm (rep3)	3.32	3.28	96.31	91.06	55.77
CAU5 X Mo17-embryo (rep1)	4.85	4.75	98.12	94.49	54.52
CAU5 X Mo17-embryo (rep2)	4.84	4.74	98.02	94.27	53.88
CAU5 X Mo17-embryo (rep3)	4.65	4.55	98.11	94.5	54.75
CAU5 X Mo17-endosperm (rep1)	4.36	4.3	98.03	94.28	53.94
CAU5 X Mo17-endosperm (rep2)	3.83	3.76	98.03	94.28	54.18
CAU5 X Mo17-endosperm (rep3)	6.23	6.12	98.32	94.94	54.03
Mo17 X CAU5-embryo (rep1)	4.88	4.78	98.19	94.7	55.2
Mo17 X CAU5-embryo (rep2)	4.62	4.54	97.97	94.16	54.86
Mo17 X CAU5-embryo (rep3)	3.85	3.79	98.03	94.32	55.73
Mo17 X CAU5-endosperm (rep1)	4.67	4.58	98.28	94.81	53.23
Mo17 X CAU5-endosperm (rep2)	4.23	4.14	98.25	94.7	53.22
Mo17 X CAU5-endosperm (rep3)	4.37	4.28	98.08	94.25	51.7
B73 X Mo17-endosperm (rep1)	4.19	4.13	97.62	93.06	54.6
B73 X Mo17-endosperm (rep2)	3.31	3.26	97.38	92.52	54.38
B73 X Mo17-endosperm (rep3)	4.3	4.22	97.64	93.12	54.24
Mo17 X B73-endosperm (rep1)	3.28	3.22	97.41	92.65	54.71
Mo17 X B73-endosperm (rep2)	4.52	4.45	97.4	92.69	54.52
Mo17 X B73-endosperm (rep3)	3.96	3.89	97.53	92.94	54.74

## Sheet: Table S4
Table S4. Correlations of the results among the three replicates in the embryo and endosperm in each cross
Tissue	Sample	Rep1 Vs Rep2	Rep1 Vs Rep3	Rep2 Vs Rep3
Embryo	B73 X CAU5	0.991	0.985	0.985
	CAU5 X B73	0.986	0.984	0.983
	Mo17 X CAU5	0.983	0.983	0.991
	CAU5 X Mo17	0.969	0.986	0.978
	B73 X Mo17	0.983	0.965	0.975
	Mo17 X B73	0.985	0.98	0.985
Endosperm	B73 X CAU5	0.985	0.985	0.991
	CAU5 X B73	0.987	0.986	0.98
	Mo17 X CAU5	0.974	0.972	0.985
	CAU5 X Mo17	0.99	0.991	0.99
	B73 X Mo17	0.983	0.983	0.987
	Mo17 X B73	0.988	0.983	0.975

## Sheet: Table S5
Table S5. List of the imprinted genes detected in maize embryo and endosperm.
Gene ID	Imprinting type	Chromosome	Start	End
Zm00001d001902	em-MEG	chr2	2633360	2636659
Zm00001d002503	em-MEG	chr2	14159122	14168043
Zm00001d003009	em-MEG	chr2	29360438	29360992
Zm00001d003677	em-MEG	chr2	53849188	53854880
Zm00001d007447	em-MEG	chr2	231963135	231963772
Zm00001d007474	em-MEG	chr2	232516766	232520492
Zm00001d008403	em-MEG	chr8	7619712	7621282
Zm00001d016604	em-MEG	chr5	169748008	169751725
Zm00001d019480	em-MEG	chr7	36223764	36225377
Zm00001d024659	em-MEG	chr10	82482086	82482747
Zm00001d024959	em-MEG	chr10	96880902	96881682
Zm00001d025763	em-MEG	chr10	128651685	128657893
Zm00001d026608	em-MEG	chr10	148913230	148914804
Zm00001d027616	em-MEG	chr1	9108126	9111252
Zm00001d028368	em-MEG	chr1	32324768	32327736
Zm00001d028615	em-MEG	chr1	40886065	40889048
Zm00001d029391	em-MEG	chr1	68665582	68667909
Zm00001d029512	em-MEG	chr1	73971569	73973965
Zm00001d030347	em-MEG	chr1	124329795	124347302
Zm00001d031993	em-MEG	chr1	208982124	208986152
Zm00001d032095	em-MEG	chr1	212364322	212366865
Zm00001d040189	em-MEG	chr3	31401124	31403248
Zm00001d041362	em-MEG	chr3	114244392	114251164
Zm00001d041822	em-MEG	chr3	139335175	139335830
Zm00001d044129	em-MEG	chr3	219979958	219989574
Zm00001d045937	em-MEG	chr9	47916398	47916850
Zm00001d048847	em-MEG	chr4	6292792	6293595
Zm00001d048848	em-MEG	chr4	6333303	6334007
Zm00001d049243	em-MEG	chr4	22579361	22580152
Zm00001d049476	em-MEG	chr4	31588160	31589091
Zm00001d050260	em-MEG	chr4	77186734	77191499
Zm00001d053113	em-MEG	chr4	214318801	214319435
Zm00001d053785	em-MEG	chr4	241014851	241015599
Zm00001d002066	em-MEG	chr2	5267442	5268449
Zm00001d002276	em-MEG	chr2	9317072	9317798
Zm00001d003776	em-MEG	chr2	58876332	58879327
Zm00001d004401	em-MEG	chr2	109327004	109328229
Zm00001d005421	em-MEG	chr2	173378742	173382478
Zm00001d006374	em-MEG	chr2	206057451	206060931
Zm00001d006454	em-MEG	chr2	208726723	208733569
Zm00001d008305	em-MEG	chr8	4713419	4715161
Zm00001d009702	em-MEG	chr8	76423474	76428876
Zm00001d011063	em-MEG	chr8	137939414	137940319
Zm00001d012475	em-MEG	chr8	175178145	175184442
Zm00001d013326	em-MEG	chr5	8693104	8693826
Zm00001d015124	em-MEG	chr5	76527814	76529661
Zm00001d015963	em-MEG	chr5	134455335	134457795
Zm00001d016719	em-MEG	chr5	174012992	174014281
Zm00001d017607	em-MEG	chr5	201445239	201460140
Zm00001d017777	em-MEG	chr5	206411178	206414574
Zm00001d018069	em-MEG	chr5	213760677	213761423
Zm00001d018159	em-MEG	chr5	215718401	215720596
Zm00001d018244	em-MEG	chr5	217276464	217276919
Zm00001d018445	em-MEG	chr5	220941468	220946307
Zm00001d019078	em-MEG	chr7	15495962	15497950
Zm00001d020337	em-MEG	chr7	107214969	107216447
Zm00001d020941	em-MEG	chr7	137273600	137277139
Zm00001d021250	em-MEG	chr7	146859110	146860060
Zm00001d023830	em-MEG	chr10	23731692	23733983
Zm00001d026070	em-MEG	chr10	137651412	137671484
Zm00001d026560	em-MEG	chr10	148129450	148133915
Zm00001d028562	em-MEG	chr1	39215626	39217472
Zm00001d028999	em-MEG	chr1	54263185	54265683
Zm00001d029085	em-MEG	chr1	57453167	57455529
Zm00001d029859	em-MEG	chr1	90820008	90820409
Zm00001d030019	em-MEG	chr1	99940331	99944552
Zm00001d030305	em-MEG	chr1	121211811	121213196
Zm00001d030342	em-MEG	chr1	123464937	123467804
Zm00001d031620	em-MEG	chr1	196372442	196380539
Zm00001d031647	em-MEG	chr1	197308955	197311791
Zm00001d031696	em-MEG	chr1	198748082	198750106
Zm00001d032750	em-MEG	chr1	237240250	237242136
Zm00001d033097	em-MEG	chr1	250172821	250174371
Zm00001d033585	em-MEG	chr1	267905764	267909606
Zm00001d033893	em-MEG	chr1	277646079	277647046
Zm00001d035474	em-MEG	chr6	28423443	28424771
Zm00001d036717	em-MEG	chr6	98730481	98732747
Zm00001d038064	em-MEG	chr6	146725709	146727657
Zm00001d038558	em-MEG	chr6	159804909	159805962
Zm00001d040730	em-MEG	chr3	60566359	60577844
Zm00001d041781	em-MEG	chr3	137903169	137908918
Zm00001d042780	em-MEG	chr3	179450556	179452314
Zm00001d043180	em-MEG	chr3	190784487	190785347
Zm00001d043257	em-MEG	chr3	193492376	193497031
Zm00001d043271	em-MEG	chr3	193958587	193961660
Zm00001d043367	em-MEG	chr3	197783227	197783640
Zm00001d047279	em-MEG	chr9	125381053	125382929
Zm00001d049008	em-MEG	chr4	12383791	12387641
Zm00001d049608	em-MEG	chr4	37421922	37427789
Zm00001d050200	em-MEG	chr4	73314108	73315352
Zm00001d050273	em-MEG	chr4	77789524	77791626
Zm00001d052435	em-MEG	chr4	189981671	189987040
Zm00001d001984	em-MEG	chr2	3952212	3954752
Zm00001d002000	em-MEG	chr2	4150293	4154404
Zm00001d002130	em-MEG	chr2	6422180	6424987
Zm00001d003108	em-MEG	chr2	32464010	32470101
Zm00001d003190	em-MEG	chr2	35066062	35067313
Zm00001d003370	em-MEG	chr2	41787432	41788283
Zm00001d003432	em-MEG	chr2	44207306	44209695
Zm00001d003434	em-MEG	chr2	44260748	44263686
Zm00001d004363	em-MEG	chr2	106492268	106494016
Zm00001d006094	em-MEG	chr2	197965590	197973716
Zm00001d006211	em-MEG	chr2	201912795	201914678
Zm00001d007341	em-MEG	chr2	229193799	229194812
Zm00001d007753	em-MEG	chr2	238893820	238895010
Zm00001d008320	em-MEG	chr8	5086981	5095498
Zm00001d008457	em-MEG	chr8	9218920	9221936
Zm00001d008925	em-MEG	chr8	25511398	25524826
Zm00001d010233	em-MEG	chr8	105235028	105237892
Zm00001d010313	em-MEG	chr8	109187145	109191635
Zm00001d010722	em-MEG	chr8	125886253	125887701
Zm00001d011198	em-MEG	chr8	142745650	142747911
Zm00001d012362	em-MEG	chr8	173025773	173029514
Zm00001d012474	em-MEG	chr8	175162648	175164824
Zm00001d012575	em-MEG	chr8	176835289	176839722
Zm00001d013080	em-MEG	chr5	4432208	4433838
Zm00001d013154	em-MEG	chr5	5503823	5508576
Zm00001d013258	em-MEG	chr5	7193149	7199073
Zm00001d014100	em-MEG	chr5	32482212	32482991
Zm00001d014110	em-MEG	chr5	32818181	32819837
Zm00001d015010	em-MEG	chr5	72045686	72058064
Zm00001d017028	em-MEG	chr5	183114967	183116706
Zm00001d017280	em-MEG	chr5	191573773	191578115
Zm00001d017880	em-MEG	chr5	209498712	209501781
Zm00001d018253	em-MEG	chr5	217437743	217438343
Zm00001d018970	em-MEG	chr7	11068462	11072400
Zm00001d019067	em-MEG	chr7	15031817	15033196
Zm00001d019477	em-MEG	chr7	35911836	35914971
Zm00001d020101	em-MEG	chr7	92051858	92057965
Zm00001d020272	em-MEG	chr7	103496049	103498536
Zm00001d021247	em-MEG	chr7	146817751	146825126
Zm00001d021494	em-MEG	chr7	154089912	154092986
Zm00001d021818	em-MEG	chr7	163653395	163655534
Zm00001d022088	em-MEG	chr7	169844061	169849722
Zm00001d023323	em-MEG	chr10	3287230	3292720
Zm00001d023717	em-MEG	chr10	16709998	16713446
Zm00001d023964	em-MEG	chr10	32323177	32326990
Zm00001d024620	em-MEG	chr10	80551131	80554704
Zm00001d024876	em-MEG	chr10	91818586	91820109
Zm00001d025195	em-MEG	chr10	108516688	108524894
Zm00001d025373	em-MEG	chr10	115983810	115986401
Zm00001d026109	em-MEG	chr10	138678061	138680423
Zm00001d026191	em-MEG	chr10	140619551	140620363
Zm00001d026638	em-MEG	chr10	149256534	149258518
Zm00001d028307	em-MEG	chr1	29957661	29960895
Zm00001d028428	em-MEG	chr1	34690471	34704954
Zm00001d029114	em-MEG	chr1	58377787	58380792
Zm00001d029290	em-MEG	chr1	64986056	64988212
Zm00001d029300	em-MEG	chr1	65439370	65443562
Zm00001d030316	em-MEG	chr1	122018879	122020803
Zm00001d031199	em-MEG	chr1	181910734	181911738
Zm00001d031789	em-MEG	chr1	201868285	201873117
Zm00001d032178	em-MEG	chr1	215896905	215898543
Zm00001d032686	em-MEG	chr1	234430393	234435468
Zm00001d033528	em-MEG	chr1	265772256	265790870
Zm00001d033985	em-MEG	chr1	280282917	280285382
Zm00001d034047	em-MEG	chr1	282303560	282312748
Zm00001d035277	em-MEG	chr6	18983813	18992571
Zm00001d035562	em-MEG	chr6	33367726	33369350
Zm00001d036643	em-MEG	chr6	95997155	95998900
Zm00001d037089	em-MEG	chr6	111806506	111808586
Zm00001d037576	em-MEG	chr6	130116712	130119868
Zm00001d038065	em-MEG	chr6	146729701	146732419
Zm00001d038764	em-MEG	chr6	164059209	164060630
Zm00001d038965	em-MEG	chr6	167867757	167868857
Zm00001d039426	em-MEG	chr3	3976696	3979365
Zm00001d040568	em-MEG	chr3	50466188	50467228
Zm00001d041168	em-MEG	chr3	101765199	101769211
Zm00001d041534	em-MEG	chr3	126106707	126109981
Zm00001d041747	em-MEG	chr3	135810629	135815357
Zm00001d041965	em-MEG	chr3	145917160	145918577
Zm00001d042348	em-MEG	chr3	162470992	162473556
Zm00001d042993	em-MEG	chr3	186051536	186056554
Zm00001d043669	em-MEG	chr3	206833355	206837010
Zm00001d044045	em-MEG	chr3	217679351	217682059
Zm00001d044374	em-MEG	chr3	226363228	226365057
Zm00001d044541	em-MEG	chr3	231340374	231341654
Zm00001d044607	em-MEG	chr3	233296834	233298076
Zm00001d045695	em-MEG	chr9	33746028	33749898
Zm00001d046246	em-MEG	chr9	76267442	76272887
Zm00001d047250	em-MEG	chr9	124047961	124049024
Zm00001d047680	em-MEG	chr9	139135750	139139119
Zm00001d047807	em-MEG	chr9	142293225	142295467
Zm00001d048082	em-MEG	chr9	149613002	149621302
Zm00001d048311	em-MEG	chr9	154421758	154426112
Zm00001d048312	em-MEG	chr9	154433350	154435731
Zm00001d048471	em-MEG	chr9	156890103	156894363
Zm00001d048611	em-MEG	chr4	1283712	1284484
Zm00001d049137	em-MEG	chr4	17363434	17365815
Zm00001d050032	em-MEG	chr4	61315575	61321350
Zm00001d051923	em-MEG	chr4	174701525	174702881
Zm00001d051945	em-MEG	chr4	174987519	174992037
Zm00001d053151	em-MEG	chr4	216317487	216322672
Zm00001d054106	em-MEG	chr4	246775383	246780965
Zm00001d017078	em-PEG	chr5	184648994	184657183
Zm00001d019070	em-PEG	chr7	15137146	15138472
Zm00001d020055	em-PEG	chr7	89024721	89033607
Zm00001d020769	em-PEG	chr7	131678626	131700543
Zm00001d022443	em-PEG	chr7	177801636	177803309
Zm00001d023718	em-PEG	chr10	16725273	16728563
Zm00001d024353	em-PEG	chr10	66260393	66261334
Zm00001d025128	em-PEG	chr10	105638368	105648955
Zm00001d028013	em-PEG	chr1	20304479	20310840
Zm00001d037498	em-PEG	chr6	127318662	127321705
Zm00001d044136	em-PEG	chr3	220098352	220104557
Zm00001d051429	em-PEG	chr4	158250987	158252072
Zm00001d051532	em-PEG	chr4	161648710	161651033
Zm00001d010667	em-PEG	chr8	123641909	123643672
Zm00001d014971	em-PEG	chr5	70577765	70581320
Zm00001d015090	em-PEG	chr5	75184345	75190032
Zm00001d016351	em-PEG	chr5	158826371	158834671
Zm00001d022430	em-PEG	chr7	177582454	177583056
Zm00001d027386	em-PEG	chr1	4121780	4126391
Zm00001d032057	em-PEG	chr1	211041986	211046442
Zm00001d036125	em-PEG	chr6	73478014	73479134
Zm00001d039036	em-PEG	chr6	168999800	169005010
Zm00001d040303	em-PEG	chr3	36817316	36823842
Zm00001d045968	em-PEG	chr9	50712529	50721428
Zm00001d048415	em-PEG	chr9	155886944	155897001
Zm00001d004129	em-PEG	chr2	85346348	85347337
Zm00001d004966	em-PEG	chr2	150962219	150965287
Zm00001d006520	em-PEG	chr2	210399298	210402238
Zm00001d028456	em-PEG	chr1	35502775	35505397
Zm00001d028701	em-PEG	chr1	43615021	43621153
Zm00001d034249	em-PEG	chr1	287873415	287878123
Zm00001d039926	em-PEG	chr3	19724663	19729488
Zm00001d042493	em-PEG	chr3	169439385	169441492
Zm00001d043737	em-PEG	chr3	208732833	208734429
Zm00001d052937	em-PEG	chr4	205501809	205504770
Zm00001d002035	en-MEG	chr2	4821035	4823880
Zm00001d002436	en-MEG	chr2	12637877	12640584
Zm00001d002616	en-MEG	chr2	16820816	16824368
Zm00001d003370	en-MEG	chr2	41787432	41788283
Zm00001d003379	en-MEG	chr2	42234465	42235544
Zm00001d003935	en-MEG	chr2	70122508	70149172
Zm00001d004401	en-MEG	chr2	109327004	109328229
Zm00001d006094	en-MEG	chr2	197965590	197973716
Zm00001d006854	en-MEG	chr2	217962433	217965476
Zm00001d008880	en-MEG	chr8	23595121	23600617
Zm00001d008925	en-MEG	chr8	25511398	25524826
Zm00001d009134	en-MEG	chr8	38699884	38701116
Zm00001d010409	en-MEG	chr8	113368257	113369757
Zm00001d010854	en-MEG	chr8	130507087	130512329
Zm00001d012362	en-MEG	chr8	173025773	173029514
Zm00001d012475	en-MEG	chr8	175178145	175184442
Zm00001d012488	en-MEG	chr8	175394172	175396386
Zm00001d013232	en-MEG	chr5	6801751	6806306
Zm00001d014110	en-MEG	chr5	32818181	32819837
Zm00001d014383	en-MEG	chr5	43801422	43807228
Zm00001d014763	en-MEG	chr5	62080881	62083288
Zm00001d015961	en-MEG	chr5	134439009	134443657
Zm00001d016565	en-MEG	chr5	167738989	167739564
Zm00001d017280	en-MEG	chr5	191573773	191578115
Zm00001d017353	en-MEG	chr5	193510127	193511633
Zm00001d017880	en-MEG	chr5	209498712	209501781
Zm00001d018629	en-MEG	chr7	1372027	1372659
Zm00001d018631	en-MEG	chr7	1374181	1374933
Zm00001d018657	en-MEG	chr7	2056215	2074801
Zm00001d018754	en-MEG	chr7	4279746	4285157
Zm00001d018970	en-MEG	chr7	11068462	11072400
Zm00001d019078	en-MEG	chr7	15495962	15497950
Zm00001d020101	en-MEG	chr7	92051858	92057965
Zm00001d020454	en-MEG	chr7	115407052	115412263
Zm00001d020794	en-MEG	chr7	132947391	132948359
Zm00001d021016	en-MEG	chr7	140499249	140501074
Zm00001d021247	en-MEG	chr7	146817751	146825126
Zm00001d021552	en-MEG	chr7	155686393	155697641
Zm00001d021775	en-MEG	chr7	162845891	162848484
Zm00001d023466	en-MEG	chr10	6445727	6447046
Zm00001d024035	en-MEG	chr10	38787097	38794588
Zm00001d024488	en-MEG	chr10	73839384	73843136
Zm00001d024813	en-MEG	chr10	89233958	89240358
Zm00001d024876	en-MEG	chr10	91818586	91820109
Zm00001d025373	en-MEG	chr10	115983810	115986401
Zm00001d025541	en-MEG	chr10	121757459	121758886
Zm00001d025901	en-MEG	chr10	133326341	133328048
Zm00001d026109	en-MEG	chr10	138678061	138680423
Zm00001d027616	en-MEG	chr1	9108126	9111252
Zm00001d027789	en-MEG	chr1	13528222	13533144
Zm00001d027996	en-MEG	chr1	19699532	19702323
Zm00001d028217	en-MEG	chr1	26873846	26883816
Zm00001d028615	en-MEG	chr1	40886065	40889048
Zm00001d028686	en-MEG	chr1	43080647	43083202
Zm00001d029114	en-MEG	chr1	58377787	58380792
Zm00001d029185	en-MEG	chr1	61532067	61532456
Zm00001d029300	en-MEG	chr1	65439370	65443562
Zm00001d029314	en-MEG	chr1	65618909	65621774
Zm00001d029512	en-MEG	chr1	73971569	73973965
Zm00001d029544	en-MEG	chr1	75649423	75659170
Zm00001d029662	en-MEG	chr1	81793904	81795995
Zm00001d030305	en-MEG	chr1	121211811	121213196
Zm00001d030316	en-MEG	chr1	122018879	122020803
Zm00001d030683	en-MEG	chr1	152852768	152854605
Zm00001d030920	en-MEG	chr1	167480539	167521571
Zm00001d031257	en-MEG	chr1	184106568	184107742
Zm00001d031647	en-MEG	chr1	197308955	197311791
Zm00001d031749	en-MEG	chr1	200686322	200689932
Zm00001d032031	en-MEG	chr1	209984017	209988153
Zm00001d032095	en-MEG	chr1	212364322	212366865
Zm00001d032178	en-MEG	chr1	215896905	215898543
Zm00001d032292	en-MEG	chr1	220640969	220642533
Zm00001d032721	en-MEG	chr1	236108736	236114166
Zm00001d032750	en-MEG	chr1	237240250	237242136
Zm00001d032788	en-MEG	chr1	238190770	238192464
Zm00001d033524	en-MEG	chr1	265552536	265560155
Zm00001d033585	en-MEG	chr1	267905764	267909606
Zm00001d034161	en-MEG	chr1	285417447	285425538
Zm00001d034388	en-MEG	chr1	291662839	291670088
Zm00001d035327	en-MEG	chr6	21498495	21499851
Zm00001d035561	en-MEG	chr6	33193521	33195150
Zm00001d035562	en-MEG	chr6	33367726	33369350
Zm00001d036026	en-MEG	chr6	66938426	66943967
Zm00001d036296	en-MEG	chr6	82463657	82474161
Zm00001d036717	en-MEG	chr6	98730481	98732747
Zm00001d036905	en-MEG	chr6	106070137	106077362
Zm00001d037209	en-MEG	chr6	115848018	115852402
Zm00001d037384	en-MEG	chr6	123931487	123933195
Zm00001d037483	en-MEG	chr6	126834361	126837493
Zm00001d038333	en-MEG	chr6	154781646	154786268
Zm00001d038599	en-MEG	chr6	160734732	160736672
Zm00001d038704	en-MEG	chr6	163076771	163080204
Zm00001d039435	en-MEG	chr3	4161898	4175012
Zm00001d039781	en-MEG	chr3	14536096	14537308
Zm00001d039803	en-MEG	chr3	15231630	15232507
Zm00001d040189	en-MEG	chr3	31401124	31403248
Zm00001d040203	en-MEG	chr3	31841673	31847295
Zm00001d040560	en-MEG	chr3	49802802	49805909
Zm00001d040568	en-MEG	chr3	50466188	50467228
Zm00001d041277	en-MEG	chr3	109762671	109768864
Zm00001d041747	en-MEG	chr3	135810629	135815357
Zm00001d041781	en-MEG	chr3	137903169	137908918
Zm00001d042348	en-MEG	chr3	162470992	162473556
Zm00001d042540	en-MEG	chr3	171277704	171281453
Zm00001d042602	en-MEG	chr3	173174766	173176328
Zm00001d042613	en-MEG	chr3	173685114	173686104
Zm00001d042780	en-MEG	chr3	179450556	179452314
Zm00001d044124	en-MEG	chr3	219881372	219884342
Zm00001d044331	en-MEG	chr3	225374738	225376348
Zm00001d044605	en-MEG	chr3	233291107	233293518
Zm00001d044607	en-MEG	chr3	233296834	233298076
Zm00001d044940	en-MEG	chr9	7823935	7834292
Zm00001d044953	en-MEG	chr9	8154859	8155761
Zm00001d045456	en-MEG	chr9	22969331	22971755
Zm00001d045945	en-MEG	chr9	48527705	48530228
Zm00001d046246	en-MEG	chr9	76267442	76272887
Zm00001d046395	en-MEG	chr9	87101087	87108010
Zm00001d046530	en-MEG	chr9	94210411	94211858
Zm00001d046642	en-MEG	chr9	100126399	100131680
Zm00001d047143	en-MEG	chr9	120016751	120022494
Zm00001d047489	en-MEG	chr9	132231651	132237250
Zm00001d047905	en-MEG	chr9	144849497	144852310
Zm00001d048082	en-MEG	chr9	149613002	149621302
Zm00001d048611	en-MEG	chr4	1283712	1284484
Zm00001d048673	en-MEG	chr4	3095970	3100854
Zm00001d048705	en-MEG	chr4	3672327	3674403
Zm00001d048837	en-MEG	chr4	6173083	6174482
Zm00001d048994	en-MEG	chr4	11914894	11923312
Zm00001d049137	en-MEG	chr4	17363434	17365815
Zm00001d049270	en-MEG	chr4	23889240	23899918
Zm00001d049608	en-MEG	chr4	37421922	37427789
Zm00001d050068	en-MEG	chr4	63825396	63828818
Zm00001d050200	en-MEG	chr4	73314108	73315352
Zm00001d050977	en-MEG	chr4	134811334	134813467
Zm00001d051923	en-MEG	chr4	174701525	174702881
Zm00001d053151	en-MEG	chr4	216317487	216322672
Zm00001d053329	en-MEG	chr4	226395349	226396012
Zm00001d053997	en-MEG	chr4	244821758	244829813
Zm00001d054044	en-MEG	chr4	245523681	245525759
Zm00001d054105	en-MEG	chr4	246607951	246614423
Zm00001d002282	en-MEG	chr2	9498177	9500738
Zm00001d002301	en-MEG	chr2	9772239	9773464
Zm00001d003293	en-MEG	chr2	39094599	39100476
Zm00001d003658	en-MEG	chr2	52836039	52839059
Zm00001d004147	en-MEG	chr2	86359248	86367245
Zm00001d005154	en-MEG	chr2	161423330	161427064
Zm00001d005530	en-MEG	chr2	177345314	177349031
Zm00001d005594	en-MEG	chr2	180121139	180123254
Zm00001d006055	en-MEG	chr2	196661880	196666379
Zm00001d007652	en-MEG	chr2	236954507	236959237
Zm00001d009416	en-MEG	chr8	63478425	63479120
Zm00001d009737	en-MEG	chr8	78662500	78663476
Zm00001d010210	en-MEG	chr8	104156555	104161455
Zm00001d011063	en-MEG	chr8	137939414	137940319
Zm00001d011640	en-MEG	chr8	157209018	157210495
Zm00001d012238	en-MEG	chr8	170738666	170744400
Zm00001d012401	en-MEG	chr8	173733501	173735518
Zm00001d012428	en-MEG	chr8	174326446	174330359
Zm00001d012738	en-MEG	chr8	179531188	179533834
Zm00001d012805	en-MEG	chr5	376334	379023
Zm00001d013555	en-MEG	chr5	14173339	14176278
Zm00001d013782	en-MEG	chr5	20023452	20027129
Zm00001d014521	en-MEG	chr5	51451171	51454857
Zm00001d014666	en-MEG	chr5	58166000	58167433
Zm00001d015905	en-MEG	chr5	130027454	130030346
Zm00001d016394	en-MEG	chr5	160678198	160679517
Zm00001d019247	en-MEG	chr7	23764838	23769190
Zm00001d019593	en-MEG	chr7	45246088	45247213
Zm00001d021599	en-MEG	chr7	157782228	157788323
Zm00001d022430	en-MEG	chr7	177582454	177583056
Zm00001d023565	en-MEG	chr10	10313565	10314782
Zm00001d024821	en-MEG	chr10	89613645	89616637
Zm00001d026106	en-MEG	chr10	138569154	138572986
Zm00001d026306	en-MEG	chr10	143271399	143283473
Zm00001d027283	en-MEG	chr1	1715993	1716949
Zm00001d029859	en-MEG	chr1	90820008	90820409
Zm00001d031436	en-MEG	chr1	190176192	190179802
Zm00001d031489	en-MEG	chr1	191775183	191781020
Zm00001d031502	en-MEG	chr1	192122013	192126968
Zm00001d031620	en-MEG	chr1	196372442	196380539
Zm00001d032152	en-MEG	chr1	214573739	214579407
Zm00001d032223	en-MEG	chr1	217837369	217838681
Zm00001d032532	en-MEG	chr1	229809577	229812869
Zm00001d033393	en-MEG	chr1	261674974	261681018
Zm00001d037094	en-MEG	chr6	111975917	111977355
Zm00001d037529	en-MEG	chr6	128190263	128195748
Zm00001d037576	en-MEG	chr6	130116712	130119868
Zm00001d037932	en-MEG	chr6	142512806	142521198
Zm00001d038065	en-MEG	chr6	146729701	146732419
Zm00001d038270	en-MEG	chr6	152871846	152873850
Zm00001d039293	en-MEG	chr3	1167223	1168320
Zm00001d039745	en-MEG	chr3	13650821	13654113
Zm00001d040113	en-MEG	chr3	28018444	28020104
Zm00001d041887	en-MEG	chr3	142423558	142424800
Zm00001d043425	en-MEG	chr3	199386458	199395287
Zm00001d043480	en-MEG	chr3	201473205	201476633
Zm00001d043564	en-MEG	chr3	204006460	204007979
Zm00001d043716	en-MEG	chr3	208170221	208174121
Zm00001d044045	en-MEG	chr3	217679351	217682059
Zm00001d044495	en-MEG	chr3	229664664	229670336
Zm00001d044947	en-MEG	chr9	8045241	8049094
Zm00001d044978	en-MEG	chr9	9100281	9102917
Zm00001d045269	en-MEG	chr9	17510977	17523858
Zm00001d045302	en-MEG	chr9	18529345	18531201
Zm00001d045529	en-MEG	chr9	25600370	25602395
Zm00001d045913	en-MEG	chr9	47159535	47160017
Zm00001d046182	en-MEG	chr9	70088769	70092051
Zm00001d046357	en-MEG	chr9	83801694	83806040
Zm00001d046749	en-MEG	chr9	104340583	104342910
Zm00001d046781	en-MEG	chr9	105685188	105703639
Zm00001d047301	en-MEG	chr9	126055946	126065572
Zm00001d048665	en-MEG	chr4	2984218	2989686
Zm00001d048928	en-MEG	chr4	8258980	8259930
Zm00001d049565	en-MEG	chr4	35419145	35424199
Zm00001d051338	en-MEG	chr4	155169035	155171080
Zm00001d051877	en-MEG	chr4	173199154	173201246
Zm00001d052213	en-MEG	chr4	183434198	183439948
Zm00001d052840	en-MEG	chr4	202385873	202394624
Zm00001d053138	en-MEG	chr4	215588067	215592113
Zm00001d001771	en-MEG	chr2	473339	474814
Zm00001d003148	en-MEG	chr2	33774188	33778057
Zm00001d003619	en-MEG	chr2	50632433	50636388
Zm00001d003972	en-MEG	chr2	72963458	72964670
Zm00001d004707	en-MEG	chr2	132433054	132465319
Zm00001d005325	en-MEG	chr2	169619391	169620743
Zm00001d005770	en-MEG	chr2	187674233	187678098
Zm00001d006243	en-MEG	chr2	202663871	202670238
Zm00001d007236	en-MEG	chr2	225397842	225399820
Zm00001d008530	en-MEG	chr8	11929967	11931521
Zm00001d009113	en-MEG	chr8	37201817	37207181
Zm00001d009177	en-MEG	chr8	41086584	41090905
Zm00001d010279	en-MEG	chr8	107180171	107181825
Zm00001d010579	en-MEG	chr8	120806361	120811444
Zm00001d011510	en-MEG	chr8	152919755	152921651
Zm00001d013729	en-MEG	chr5	18758823	18767106
Zm00001d014256	en-MEG	chr5	38434379	38446001
Zm00001d016174	en-MEG	chr5	148426447	148433921
Zm00001d016748	en-MEG	chr5	174862785	174863648
Zm00001d017214	en-MEG	chr5	189132426	189136528
Zm00001d017481	en-MEG	chr5	197261310	197263939
Zm00001d018642	en-MEG	chr7	1465054	1470400
Zm00001d020860	en-MEG	chr7	134913533	134914997
Zm00001d020905	en-MEG	chr7	136147501	136149899
Zm00001d024194	en-MEG	chr10	54971219	54978845
Zm00001d024588	en-MEG	chr10	79474689	79478403
Zm00001d025036	en-MEG	chr10	100773356	100775278
Zm00001d025383	en-MEG	chr10	116602656	116605064
Zm00001d027603	en-MEG	chr1	8790903	8794629
Zm00001d027610	en-MEG	chr1	8979876	8981567
Zm00001d027611	en-MEG	chr1	8981882	8983387
Zm00001d028696	en-MEG	chr1	43359353	43361346
Zm00001d029644	en-MEG	chr1	80924894	80926549
Zm00001d030346	en-MEG	chr1	124047279	124048368
Zm00001d030556	en-MEG	chr1	143750002	143752321
Zm00001d031292	en-MEG	chr1	185477807	185478616
Zm00001d031479	en-MEG	chr1	191382562	191383508
Zm00001d031872	en-MEG	chr1	204948169	204956506
Zm00001d033634	en-MEG	chr1	269328065	269330035
Zm00001d034419	en-MEG	chr1	292476450	292477004
Zm00001d037448	en-MEG	chr6	125639761	125644733
Zm00001d038186	en-MEG	chr6	150861505	150866590
Zm00001d038211	en-MEG	chr6	151749600	151753116
Zm00001d038432	en-MEG	chr6	157148623	157154057
Zm00001d039640	en-MEG	chr3	9896408	9899890
Zm00001d040223	en-MEG	chr3	32749014	32750911
Zm00001d047765	en-MEG	chr9	141344056	141346400
Zm00001d048114	en-MEG	chr9	150383718	150390329
Zm00001d048702	en-MEG	chr4	3574390	3576530
Zm00001d048847	en-MEG	chr4	6292792	6293595
Zm00001d048888	en-MEG	chr4	7174770	7176872
Zm00001d049476	en-MEG	chr4	31588160	31589091
Zm00001d049797	en-MEG	chr4	44981189	44985634
Zm00001d049961	en-MEG	chr4	56105412	56111057
Zm00001d052154	en-MEG	chr4	181429730	181431252
Zm00001d052949	en-MEG	chr4	205988263	205990716
Zm00001d053305	en-MEG	chr4	225237362	225240230
Zm00001d001780	en-PEG	chr2	709269	717277
Zm00001d002024	en-PEG	chr2	4593403	4606170
Zm00001d002104	en-PEG	chr2	5993672	5998425
Zm00001d002659	en-PEG	chr2	18564412	18572241
Zm00001d002961	en-PEG	chr2	28154594	28157878
Zm00001d003395	en-PEG	chr2	42789053	42794069
Zm00001d003644	en-PEG	chr2	51528732	51562581
Zm00001d004130	en-PEG	chr2	85362121	85368441
Zm00001d004354	en-PEG	chr2	105824109	105832763
Zm00001d004925	en-PEG	chr2	149182642	149191037
Zm00001d005199	en-PEG	chr2	163239951	163244821
Zm00001d005501	en-PEG	chr2	176332667	176339738
Zm00001d005647	en-PEG	chr2	181872595	181877925
Zm00001d006046	en-PEG	chr2	196379947	196403384
Zm00001d006317	en-PEG	chr2	204325597	204331428
Zm00001d007496	en-PEG	chr2	233248411	233252981
Zm00001d007596	en-PEG	chr2	235925333	235926658
Zm00001d008177	en-PEG	chr8	426162	442573
Zm00001d008203	en-PEG	chr8	1019559	1026656
Zm00001d008262	en-PEG	chr8	3373545	3380186
Zm00001d008863	en-PEG	chr8	23093726	23100477
Zm00001d008922	en-PEG	chr8	25303477	25309253
Zm00001d009850	en-PEG	chr8	85065908	85071126
Zm00001d009940	en-PEG	chr8	90887412	90900689
Zm00001d010716	en-PEG	chr8	125524850	125538429
Zm00001d011078	en-PEG	chr8	138325200	138331960
Zm00001d011091	en-PEG	chr8	138660037	138672465
Zm00001d011111	en-PEG	chr8	139303508	139306189
Zm00001d011217	en-PEG	chr8	143248933	143249868
Zm00001d011352	en-PEG	chr8	147819974	147824314
Zm00001d011427	en-PEG	chr8	150235940	150246330
Zm00001d011560	en-PEG	chr8	154457261	154486289
Zm00001d011802	en-PEG	chr8	161757825	161764087
Zm00001d011803	en-PEG	chr8	161769734	161773104
Zm00001d011900	en-PEG	chr8	164238449	164244768
Zm00001d011997	en-PEG	chr8	166101521	166105262
Zm00001d012640	en-PEG	chr8	177653401	177663257
Zm00001d012702	en-PEG	chr8	178935008	178947931
Zm00001d012913	en-PEG	chr5	1891852	1900865
Zm00001d012958	en-PEG	chr5	2364388	2370531
Zm00001d012993	en-PEG	chr5	2874875	2878453
Zm00001d013055	en-PEG	chr5	3900060	3902473
Zm00001d013065	en-PEG	chr5	4123406	4128589
Zm00001d013278	en-PEG	chr5	7698694	7714914
Zm00001d013868	en-PEG	chr5	23311089	23316157
Zm00001d014640	en-PEG	chr5	56924834	56942751
Zm00001d014761	en-PEG	chr5	61858154	61864495
Zm00001d014773	en-PEG	chr5	62639884	62646464
Zm00001d015209	en-PEG	chr5	79498782	79511605
Zm00001d015231	en-PEG	chr5	80210099	80215267
Zm00001d016351	en-PEG	chr5	158826371	158834671
Zm00001d017379	en-PEG	chr5	193879485	193884702
Zm00001d017525	en-PEG	chr5	198706889	198720905
Zm00001d017700	en-PEG	chr5	204553720	204562336
Zm00001d017762	en-PEG	chr5	206138068	206140902
Zm00001d017787	en-PEG	chr5	206752152	206757266
Zm00001d017826	en-PEG	chr5	207860764	207865964
Zm00001d018472	en-PEG	chr5	221369297	221375425
Zm00001d018665	en-PEG	chr7	2114939	2117113
Zm00001d018828	en-PEG	chr7	6673483	6680117
Zm00001d018902	en-PEG	chr7	8758340	8762850
Zm00001d018986	en-PEG	chr7	12037670	12043615
Zm00001d019070	en-PEG	chr7	15137146	15138472
Zm00001d019162	en-PEG	chr7	19623986	19624830
Zm00001d019215	en-PEG	chr7	22120424	22126437
Zm00001d019342	en-PEG	chr7	28745288	28767439
Zm00001d019363	en-PEG	chr7	29849024	29858068
Zm00001d020055	en-PEG	chr7	89024721	89033607
Zm00001d020208	en-PEG	chr7	100204794	100211183
Zm00001d020213	en-PEG	chr7	100359175	100364348
Zm00001d020420	en-PEG	chr7	112910144	112922494
Zm00001d020769	en-PEG	chr7	131678626	131700543
Zm00001d021201	en-PEG	chr7	145827021	145831069
Zm00001d021582	en-PEG	chr7	156872048	156881616
Zm00001d021709	en-PEG	chr7	160908408	160912025
Zm00001d022164	en-PEG	chr7	171495212	171498168
Zm00001d022166	en-PEG	chr7	171503608	171509248
Zm00001d022168	en-PEG	chr7	171557933	171559261
Zm00001d022212	en-PEG	chr7	172912597	172915949
Zm00001d022442	en-PEG	chr7	177744976	177750636
Zm00001d022443	en-PEG	chr7	177801636	177803309
Zm00001d022494	en-PEG	chr7	178744244	178745200
Zm00001d023541	en-PEG	chr10	9501110	9503125
Zm00001d023706	en-PEG	chr10	16400383	16407915
Zm00001d023718	en-PEG	chr10	16725273	16728563
Zm00001d024353	en-PEG	chr10	66260393	66261334
Zm00001d024520	en-PEG	chr10	75862661	75864082
Zm00001d024722	en-PEG	chr10	85123160	85131753
Zm00001d024824	en-PEG	chr10	89687263	89690813
Zm00001d025300	en-PEG	chr10	113290809	113298776
Zm00001d025359	en-PEG	chr10	115505590	115511924
Zm00001d025668	en-PEG	chr10	125572844	125579987
Zm00001d025679	en-PEG	chr10	126089661	126095930
Zm00001d025750	en-PEG	chr10	128369466	128379796
Zm00001d026483	en-PEG	chr10	146795024	146816445
Zm00001d026487	en-PEG	chr10	146895594	146903010
Zm00001d026621	en-PEG	chr10	149083648	149097057
Zm00001d027334	en-PEG	chr1	3124648	3135817
Zm00001d027588	en-PEG	chr1	8552388	8557230
Zm00001d028701	en-PEG	chr1	43615021	43621153
Zm00001d028712	en-PEG	chr1	43999111	44006680
Zm00001d028960	en-PEG	chr1	52938630	52945326
Zm00001d029264	en-PEG	chr1	64207240	64216522
Zm00001d029714	en-PEG	chr1	83647801	83656803
Zm00001d030868	en-PEG	chr1	164196407	164205410
Zm00001d030916	en-PEG	chr1	167088410	167093959
Zm00001d031002	en-PEG	chr1	172832218	172839410
Zm00001d031018	en-PEG	chr1	173681223	173708331
Zm00001d031707	en-PEG	chr1	199074702	199078961
Zm00001d031961	en-PEG	chr1	208050358	208053463
Zm00001d032250	en-PEG	chr1	218946249	218949077
Zm00001d032316	en-PEG	chr1	221942141	221946939
Zm00001d032361	en-PEG	chr1	223971687	223976147
Zm00001d032473	en-PEG	chr1	227870996	227876186
Zm00001d033048	en-PEG	chr1	248467942	248474649
Zm00001d033104	en-PEG	chr1	250291343	250304767
Zm00001d033265	en-PEG	chr1	256498470	256500905
Zm00001d033580	en-PEG	chr1	267761424	267763217
Zm00001d034004	en-PEG	chr1	280899968	280910431
Zm00001d034662	en-PEG	chr1	299188693	299193386
Zm00001d034832	en-PEG	chr1	303279392	303289233
Zm00001d035040	en-PEG	chr6	2922110	2930058
Zm00001d035679	en-PEG	chr6	40852837	40860379
Zm00001d036215	en-PEG	chr6	77510982	77515737
Zm00001d036507	en-PEG	chr6	90881545	90893674
Zm00001d036573	en-PEG	chr6	93292337	93296438
Zm00001d036648	en-PEG	chr6	96210403	96211140
Zm00001d036829	en-PEG	chr6	103042150	103048591
Zm00001d036878	en-PEG	chr6	105491864	105498540
Zm00001d037055	en-PEG	chr6	110698615	110710729
Zm00001d037446	en-PEG	chr6	125606316	125619872
Zm00001d037498	en-PEG	chr6	127318662	127321705
Zm00001d037700	en-PEG	chr6	134419542	134425842
Zm00001d038217	en-PEG	chr6	151823509	151834751
Zm00001d038557	en-PEG	chr6	159799343	159805085
Zm00001d038655	en-PEG	chr6	161921883	161936270
Zm00001d038849	en-PEG	chr6	165819453	165832524
Zm00001d039265	en-PEG	chr3	822132	826368
Zm00001d039852	en-PEG	chr3	16634991	16640993
Zm00001d041280	en-PEG	chr3	110162431	110171208
Zm00001d041708	en-PEG	chr3	134378935	134385716
Zm00001d041911	en-PEG	chr3	143119382	143136380
Zm00001d041993	en-PEG	chr3	146855534	146858397
Zm00001d042256	en-PEG	chr3	157560975	157565462
Zm00001d042845	en-PEG	chr3	181888810	181892986
Zm00001d043218	en-PEG	chr3	192249971	192253626
Zm00001d043504	en-PEG	chr3	202110773	202122188
Zm00001d043540	en-PEG	chr3	203318250	203330249
Zm00001d043953	en-PEG	chr3	214751851	214757049
Zm00001d044386	en-PEG	chr3	226651710	226654418
Zm00001d044452	en-PEG	chr3	228389700	228394343
Zm00001d044479	en-PEG	chr3	229347693	229352050
Zm00001d044689	en-PEG	chr3	234975746	234982139
Zm00001d044823	en-PEG	chr9	3919975	3927274
Zm00001d045215	en-PEG	chr9	16402965	16423791
Zm00001d045310	en-PEG	chr9	18782254	18788548
Zm00001d045387	en-PEG	chr9	20378245	20382973
Zm00001d046218	en-PEG	chr9	72602369	72613367
Zm00001d046534	en-PEG	chr9	94413654	94418069
Zm00001d046831	en-PEG	chr9	107713405	107718380
Zm00001d046978	en-PEG	chr9	113853719	113862748
Zm00001d046995	en-PEG	chr9	114408410	114410512
Zm00001d047020	en-PEG	chr9	115522400	115533199
Zm00001d047211	en-PEG	chr9	122171041	122173225
Zm00001d047385	en-PEG	chr9	128358053	128362509
Zm00001d047776	en-PEG	chr9	141481416	141488213
Zm00001d047777	en-PEG	chr9	141491226	141495952
Zm00001d047780	en-PEG	chr9	141567592	141575710
Zm00001d047781	en-PEG	chr9	141576894	141578850
Zm00001d047828	en-PEG	chr9	142625874	142631952
Zm00001d047849	en-PEG	chr9	143268467	143272885
Zm00001d048497	en-PEG	chr9	157237558	157241000
Zm00001d048806	en-PEG	chr4	5835517	5836317
Zm00001d049581	en-PEG	chr4	36062634	36069198
Zm00001d049648	en-PEG	chr4	38697693	38701745
Zm00001d049809	en-PEG	chr4	45664408	45668447
Zm00001d049928	en-PEG	chr4	53483182	53499946
Zm00001d050810	en-PEG	chr4	124187282	124193089
Zm00001d050907	en-PEG	chr4	129650946	129657013
Zm00001d051250	en-PEG	chr4	150569015	150572646
Zm00001d051404	en-PEG	chr4	157204494	157214368
Zm00001d052928	en-PEG	chr4	205227775	205231894
Zm00001d053648	en-PEG	chr4	238153226	238159523
Zm00001d053753	en-PEG	chr4	240492305	240500796
Zm00001d001837	en-PEG	chr2	1669402	1673203
Zm00001d002140	en-PEG	chr2	6555540	6559295
Zm00001d003773	en-PEG	chr2	58372676	58378660
Zm00001d003869	en-PEG	chr2	64103998	64104966
Zm00001d004740	en-PEG	chr2	135147704	135154431
Zm00001d006166	en-PEG	chr2	200272553	200276422
Zm00001d006836	en-PEG	chr2	217641585	217647383
Zm00001d008600	en-PEG	chr8	14146760	14152703
Zm00001d010023	en-PEG	chr8	95603408	95610248
Zm00001d010336	en-PEG	chr8	110250082	110255517
Zm00001d011222	en-PEG	chr8	143429094	143442206
Zm00001d011851	en-PEG	chr8	162797209	162805481
Zm00001d011854	en-PEG	chr8	162915395	162925930
Zm00001d012119	en-PEG	chr8	168442999	168449985
Zm00001d012659	en-PEG	chr8	178077109	178082439
Zm00001d016804	en-PEG	chr5	176674266	176687901
Zm00001d016996	en-PEG	chr5	182317851	182319623
Zm00001d017128	en-PEG	chr5	186381983	186389890
Zm00001d017864	en-PEG	chr5	209118987	209121465
Zm00001d018981	en-PEG	chr7	11773225	11774574
Zm00001d021240	en-PEG	chr7	146735831	146741337
Zm00001d021611	en-PEG	chr7	158049839	158052734
Zm00001d023520	en-PEG	chr10	8642170	8650259
Zm00001d023808	en-PEG	chr10	22668095	22675337
Zm00001d023838	en-PEG	chr10	23887314	23897377
Zm00001d023914	en-PEG	chr10	27979618	27987242
Zm00001d024350	en-PEG	chr10	66118492	66119148
Zm00001d024466	en-PEG	chr10	72129360	72135148
Zm00001d024468	en-PEG	chr10	72229235	72232453
Zm00001d024596	en-PEG	chr10	79830935	79838588
Zm00001d025021	en-PEG	chr10	100002393	100008244
Zm00001d025590	en-PEG	chr10	123321362	123328119
Zm00001d026532	en-PEG	chr10	147796659	147804756
Zm00001d027373	en-PEG	chr1	3960300	3964921
Zm00001d028733	en-PEG	chr1	44554395	44560803
Zm00001d029424	en-PEG	chr1	69909438	69910768
Zm00001d030194	en-PEG	chr1	112579258	112586085
Zm00001d030347	en-PEG	chr1	124329795	124347302
Zm00001d030579	en-PEG	chr1	145820512	145824791
Zm00001d032384	en-PEG	chr1	224850672	224860595
Zm00001d032832	en-PEG	chr1	239629217	239639245
Zm00001d032921	en-PEG	chr1	243105233	243132987
Zm00001d034705	en-PEG	chr1	300345623	300345976
Zm00001d036125	en-PEG	chr6	73478014	73479134
Zm00001d038329	en-PEG	chr6	154629000	154634450
Zm00001d038473	en-PEG	chr6	158066140	158067240
Zm00001d038587	en-PEG	chr6	160544943	160563220
Zm00001d038820	en-PEG	chr6	165215562	165222835
Zm00001d039211	en-PEG	chr6	172597217	172606774
Zm00001d039369	en-PEG	chr3	2681579	2690651
Zm00001d039526	en-PEG	chr3	7120511	7130258
Zm00001d040010	en-PEG	chr3	22854232	22860850
Zm00001d040678	en-PEG	chr3	57611250	57618983
Zm00001d040682	en-PEG	chr3	57962007	57963593
Zm00001d041124	en-PEG	chr3	99054552	99065304
Zm00001d041378	en-PEG	chr3	114791126	114801047
Zm00001d041800	en-PEG	chr3	138802145	138803843
Zm00001d042136	en-PEG	chr3	153019934	153036689
Zm00001d042590	en-PEG	chr3	172910308	172914852
Zm00001d043257	en-PEG	chr3	193492376	193497031
Zm00001d044324	en-PEG	chr3	225197973	225203272
Zm00001d044999	en-PEG	chr9	9673705	9676005
Zm00001d045109	en-PEG	chr9	13084842	13106200
Zm00001d045968	en-PEG	chr9	50712529	50721428
Zm00001d045978	en-PEG	chr9	51358329	51394263
Zm00001d046651	en-PEG	chr9	100458973	100459869
Zm00001d047587	en-PEG	chr9	136381079	136391778
Zm00001d047833	en-PEG	chr9	142784493	142792921
Zm00001d048085	en-PEG	chr9	149821917	149824839
Zm00001d048468	en-PEG	chr9	156846284	156847515
Zm00001d048510	en-PEG	chr9	157554255	157564177
Zm00001d048898	en-PEG	chr4	7335645	7336952
Zm00001d048983	en-PEG	chr4	11477239	11480232
Zm00001d049592	en-PEG	chr4	36550723	36560221
Zm00001d050139	en-PEG	chr4	68410505	68416118
Zm00001d050437	en-PEG	chr4	88049142	88061119
Zm00001d050584	en-PEG	chr4	102551161	102570725
Zm00001d051081	en-PEG	chr4	141308554	141313944
Zm00001d003648	en-PEG	chr2	51941038	51950006
Zm00001d003864	en-PEG	chr2	63709239	63723748
Zm00001d004129	en-PEG	chr2	85346348	85347337
Zm00001d006210	en-PEG	chr2	201905639	201911544
Zm00001d006595	en-PEG	chr2	211789967	211794614
Zm00001d007670	en-PEG	chr2	237179228	237182214
Zm00001d007802	en-PEG	chr2	239888037	239893817
Zm00001d010894	en-PEG	chr8	132435792	132443091
Zm00001d012533	en-PEG	chr8	176249618	176251923
Zm00001d013573	en-PEG	chr5	14538181	14540740
Zm00001d015239	en-PEG	chr5	80579817	80605889
Zm00001d018255	en-PEG	chr5	217462041	217466991
Zm00001d019048	en-PEG	chr7	14103892	14109913
Zm00001d020019	en-PEG	chr7	86094098	86099698
Zm00001d021666	en-PEG	chr7	159493893	159495965
Zm00001d023767	en-PEG	chr10	19457326	19463711
Zm00001d024698	en-PEG	chr10	83962005	83966353
Zm00001d026426	en-PEG	chr10	145633928	145641425
Zm00001d029009	en-PEG	chr1	54624061	54639249
Zm00001d030620	en-PEG	chr1	148968958	148978546
Zm00001d031863	en-PEG	chr1	204518458	204537518
Zm00001d032148	en-PEG	chr1	214491081	214496190
Zm00001d032655	en-PEG	chr1	233262795	233282063
Zm00001d034405	en-PEG	chr1	292041509	292045751
Zm00001d036647	en-PEG	chr6	96204324	96208206
Zm00001d037235	en-PEG	chr6	117162124	117169213
Zm00001d037666	en-PEG	chr6	133532459	133535392
Zm00001d041290	en-PEG	chr3	110647125	110652889
Zm00001d041610	en-PEG	chr3	129609526	129612757
Zm00001d041612	en-PEG	chr3	129682628	129687971
Zm00001d041803	en-PEG	chr3	138823691	138831392
Zm00001d043291	en-PEG	chr3	194719439	194724473
Zm00001d043877	en-PEG	chr3	212680911	212681900
Zm00001d043878	en-PEG	chr3	212687925	212691045
Zm00001d043879	en-PEG	chr3	212719865	212723908
Zm00001d044327	en-PEG	chr3	225304006	225308415
Zm00001d045897	en-PEG	chr9	46366960	46373527
Zm00001d049165	en-PEG	chr4	18638440	18650497
Zm00001d051884	en-PEG	chr4	173453369	173458108
Zm00001d052390	en-PEG	chr4	188973669	188975433

## Sheet: Table S6
Table S6. Clusters of the imprinted genes detected in our results in maize genome.
	cluster bed			gene bed			gene ID
Embryo	chr1	121820597	122020803	chr1	121820597	121821836	Zm00001d030314
	chr1	121820597	122020803	chr1	122018879	122020803	Zm00001d030316
	chr2	44207306	44263686	chr2	44207306	44209695	Zm00001d003432
	chr2	44207306	44263686	chr2	44260748	44263686	Zm00001d003434
	chr4	6292792	6334007	chr4	6292792	6293595	Zm00001d048847
	chr4	6292792	6334007	chr4	6333303	6334007	Zm00001d048848
	chr5	217430344	217438343	chr5	217430344	217431734	Zm00001d018252
	chr5	217430344	217438343	chr5	217437743	217438343	Zm00001d018253
	chr6	146725709	146732419	chr6	146725709	146727657	Zm00001d038064
	chr6	146725709	146732419	chr6	146729701	146732419	Zm00001d038065
	chr8	175162648	175184442	chr8	175162648	175164824	Zm00001d012474
	chr8	175162648	175184442	chr8	175178145	175184442	Zm00001d012475
	chr9	154421758	154435731	chr9	154421758	154426112	Zm00001d048311
	chr9	154421758	154435731	chr9	154433350	154435731	Zm00001d048312
	chr10	16709998	16728563	chr10	16709998	16713446	Zm00001d023717
	chr10	16709998	16728563	chr10	16725273	16728563	Zm00001d023718
Endosperm	chr1	8979876	8983387	chr1	8979876	8981567	Zm00001d027610
	chr1	8979876	8983387	chr1	8981882	8983387	Zm00001d027611
	chr3	109762671	110171208	chr3	109762671	109768864	Zm00001d041277
	chr3	109762671	110171208	chr3	110162431	110171208	Zm00001d041280
	chr3	212680911	212723908	chr3	212680911	212681900	Zm00001d043877
	chr3	212680911	212723908	chr3	212687925	212691045	Zm00001d043878
	chr3	212680911	212723908	chr3	212719865	212723908	Zm00001d043879
	chr6	33193521	33369350	chr6	33193521	33195150	Zm00001d035561
	chr6	33193521	33369350	chr6	33367726	33369350	Zm00001d035562
	chr6	96204324	96211140	chr6	96204324	96208206	Zm00001d036647
	chr6	96204324	96211140	chr6	96210403	96211140	Zm00001d036648
	chr6	125606316	125644733	chr6	125606316	125619872	Zm00001d037446
	chr6	125606316	125644733	chr6	125639761	125644733	Zm00001d037448
	chr6	159799343	160585683	chr6	160544943	160563220	Zm00001d038587
	chr6	159799343	160585683	chr6	160579671	160585683	Zm00001d038589
	chr7	177744976	177803309	chr7	177744976	177750636	Zm00001d022442
	chr7	177744976	177803309	chr7	177801636	177803309	Zm00001d022443
	chr9	100444099	100459869	chr9	100444099	100444860	Zm00001d046649
	chr9	100444099	100459869	chr9	100458973	100459869	Zm00001d046651
	chr9	141567592	141578850	chr9	141567592	141575710	Zm00001d047780
	chr9	141567592	141578850	chr9	141576894	141578850	Zm00001d047781
	chr10	9446733	9503125	chr10	9446733	9447398	Zm00001d023540
	chr10	9446733	9503125	chr10	9501110	9503125	Zm00001d023541
	chr10	133321693	133328048	chr10	133321693	133323074	Zm00001d025900
	chr10	133321693	133328048	chr10	133326341	133328048	Zm00001d025901

## Sheet: Table S7
Table S7. pDMRs in CG and CHG context in CM/MC endosperm
Type	Chromosome	Start	End
CG context	chr1	3485881	3486340
	chr1	3963301	3963500
	chr1	4221881	4222160
	chr1	5115541	5115740
	chr1	6271621	6272600
	chr1	6837681	6838060
	chr1	7180721	7181020
	chr1	8289581	8290100
	chr1	9010541	9010960
	chr1	9011821	9012080
	chr1	9989121	9989500
	chr1	10749381	10750220
	chr1	12336741	12337020
	chr1	12710801	12711240
	chr1	17378561	17378980
	chr1	21567981	21568360
	chr1	21980961	21981340
	chr1	22379681	22380100
	chr1	23148961	23149380
	chr1	23725341	23725860
	chr1	24773701	24774080
	chr1	25562081	25562380
	chr1	28232841	28233300
	chr1	29179161	29179540
	chr1	32666161	32666540
	chr1	34145301	34146020
	chr1	34543741	34544120
	chr1	34652861	34653380
	chr1	34658901	34659240
	chr1	35745621	35746000
	chr1	36247141	36247520
	chr1	37844121	37844560
	chr1	38394461	38395040
	chr1	38500181	38500560
	chr1	38907461	38907720
	chr1	39420321	39420740
	chr1	39754581	39754820
	chr1	40086881	40087220
	chr1	40514021	40514440
	chr1	41166361	41166780
	chr1	41895061	41895660
	chr1	44169281	44169720
	chr1	44555141	44555920
	chr1	44620181	44620660
	chr1	45720981	45721360
	chr1	45721821	45722040
	chr1	46172681	46173060
	chr1	51133161	51133720
	chr1	52163621	52164140
	chr1	52164361	52165120
	chr1	55562681	55563140
	chr1	55792341	55792540
	chr1	55795501	55795920
	chr1	56109381	56109940
	chr1	57447921	57448300
	chr1	57683861	57684160
	chr1	61788641	61789000
	chr1	65211921	65212340
	chr1	67353821	67354200
	chr1	67965341	67965820
	chr1	67972241	67972860
	chr1	69175461	69175840
	chr1	69620881	69621420
	chr1	70125141	70125600
	chr1	71516221	71516640
	chr1	74744401	74744920
	chr1	76065981	76066480
	chr1	78524461	78524880
	chr1	80243461	80243840
	chr1	81319701	81320060
	chr1	81457041	81457620
	chr1	81614401	81614840
	chr1	84276301	84276580
	chr1	86354501	86354980
	chr1	86637921	86638300
	chr1	88089201	88089820
	chr1	94309741	94310220
	chr1	94345901	94346280
	chr1	99421741	99422120
	chr1	99948201	99948940
	chr1	100311781	100312200
	chr1	100792621	100793140
	chr1	111085741	111086280
	chr1	111087401	111087700
	chr1	112672181	112672880
	chr1	116365381	116366260
	chr1	117648601	117648900
	chr1	117649261	117649640
	chr1	117691341	117691960
	chr1	117697001	117697380
	chr1	118650921	118651180
	chr1	120022301	120022740
	chr1	120803321	120803680
	chr1	121717141	121717520
	chr1	123363341	123363640
	chr1	123706541	123706800
	chr1	147322561	147323960
	chr1	149607021	149607260
	chr1	149938821	149939060
	chr1	153063861	153064300
	chr1	158101861	158102160
	chr1	158434901	158435420
	chr1	160589961	160590200
	chr1	161407841	161408100
	chr1	163877321	163877660
	chr1	164193401	164193780
	chr1	165021501	165022160
	chr1	167090541	167090920
	chr1	167683921	167684300
	chr1	168392321	168393260
	chr1	168916501	168916880
	chr1	169191961	169192240
	chr1	172151841	172152160
	chr1	174750461	174751200
	chr1	175998721	175999060
	chr1	177160681	177161420
	chr1	178715361	178715780
	chr1	179480481	179480860
	chr1	180593301	180593720
	chr1	181313141	181313520
	chr1	182928721	182929100
	chr1	182932221	182932600
	chr1	182940221	182940720
	chr1	182941221	182941460
	chr1	185916581	185916780
	chr1	191642121	191642680
	chr1	191770881	191771200
	chr1	192052061	192052440
	chr1	192968381	192968620
	chr1	192995581	192995980
	chr1	193253981	193254520
	chr1	196770141	196770500
	chr1	196771741	196772120
	chr1	196815541	196816380
	chr1	198293141	198293700
	chr1	198659301	198659560
	chr1	199223821	199224140
	chr1	201520041	201520420
	chr1	205432701	205432940
	chr1	205433341	205433960
	chr1	205997041	205997460
	chr1	207637441	207637820
	chr1	208052261	208052540
	chr1	212841281	212842160
	chr1	214424221	214424600
	chr1	215558041	215558420
	chr1	215558761	215559200
	chr1	216171401	216171940
	chr1	216857061	216857480
	chr1	218083761	218084000
	chr1	218318321	218319020
	chr1	218909081	218909460
	chr1	219833601	219833860
	chr1	221349561	221350040
	chr1	223829561	223829840
	chr1	224024381	224025300
	chr1	224462681	224463060
	chr1	224520221	224520640
	chr1	225533041	225533960
	chr1	229636301	229636680
	chr1	229763881	229764220
	chr1	233903941	233904140
	chr1	234352841	234353080
	chr1	234359281	234360280
	chr1	238551881	238552420
	chr1	239233221	239233740
	chr1	239634121	239634400
	chr1	243106141	243106520
	chr1	244109441	244109640
	chr1	244260581	244260900
	chr1	245455321	245455840
	chr1	246217281	246217840
	chr1	252252441	252253380
	chr1	252783001	252783320
	chr1	252914961	252915460
	chr1	253315181	253315700
	chr1	253767121	253767320
	chr1	254194181	254194540
	chr1	254283481	254283860
	chr1	256411721	256412100
	chr1	257132381	257132580
	chr1	259421961	259422260
	chr1	261265781	261266160
	chr1	262061201	262061580
	chr1	263625141	263625540
	chr1	263626061	263626440
	chr1	263891001	263891740
	chr1	268253501	268254300
	chr1	269310921	269311180
	chr1	272330281	272330880
	chr1	272355141	272356140
	chr1	273087641	273088020
	chr1	274731641	274731940
	chr1	275162941	275163220
	chr1	277728501	277728840
	chr1	280703621	280704280
	chr1	280704741	280705220
	chr1	280903161	280903380
	chr1	280904181	280904700
	chr1	280905501	280905980
	chr1	280997701	280998080
	chr1	281261201	281261440
	chr1	282397321	282398080
	chr1	284535561	284536200
	chr1	285629281	285629500
	chr1	285640501	285640720
	chr1	287590761	287591020
	chr1	287591461	287591840
	chr1	287592101	287592480
	chr1	287594241	287594620
	chr1	288025121	288025500
	chr1	288410721	288411540
	chr1	288682201	288682620
	chr1	290198041	290198300
	chr1	297745021	297745400
	chr1	300525161	300525660
	chr1	302084081	302084460
	chr1	302252281	302252740
	chr1	302477101	302477560
	chr1	302792461	302793100
	chr1	302793981	302794360
	chr1	302800861	302801280
	chr1	305591461	305592140
	chr1	305909301	305909600
	chr2	710801	711060
	chr2	715101	715660
	chr2	894981	895360
	chr2	1193441	1194180
	chr2	1253541	1254000
	chr2	3961501	3961720
	chr2	4133141	4133520
	chr2	5033401	5033720
	chr2	6411301	6411860
	chr2	6571121	6571420
	chr2	6873021	6873980
	chr2	9170401	9170980
	chr2	12372421	12373040
	chr2	13489881	13490080
	chr2	14178681	14179120
	chr2	14301741	14302500
	chr2	14305541	14305920
	chr2	14416421	14416880
	chr2	18649901	18650300
	chr2	19090521	19091460
	chr2	20016961	20017340
	chr2	21114481	21114860
	chr2	22705961	22706940
	chr2	22935541	22935940
	chr2	23479761	23480160
	chr2	23481581	23482000
	chr2	25003241	25003640
	chr2	27099861	27100060
	chr2	35426121	35426940
	chr2	36834861	36835260
	chr2	42791661	42792280
	chr2	45025081	45025460
	chr2	45037261	45037860
	chr2	45208401	45208620
	chr2	47499681	47500060
	chr2	47620421	47620940
	chr2	48707641	48708020
	chr2	50697961	50698340
	chr2	52492341	52492580
	chr2	53166421	53166780
	chr2	53170001	53170380
	chr2	53172241	53172660
	chr2	53856781	53857240
	chr2	54682601	54682980
	chr2	54711741	54712140
	chr2	54739961	54740340
	chr2	54798221	54798600
	chr2	59000281	59000660
	chr2	61989581	61990600
	chr2	63030741	63031120
	chr2	64096761	64096980
	chr2	66071521	66071920
	chr2	66083501	66083740
	chr2	68020661	68021120
	chr2	68488541	68488860
	chr2	81017021	81017240
	chr2	83752941	83753340
	chr2	83776881	83777520
	chr2	85450701	85451620
	chr2	85509741	85510140
	chr2	85511681	85512060
	chr2	85515441	85516100
	chr2	85780621	85781000
	chr2	87753581	87754040
	chr2	87755101	87755720
	chr2	88648161	88648580
	chr2	91783601	91784020
	chr2	91797121	91797520
	chr2	92079561	92079900
	chr2	92081821	92082160
	chr2	92152301	92152800
	chr2	103718941	103719280
	chr2	106638321	106638560
	chr2	112610101	112610500
	chr2	113586481	113586700
	chr2	113659801	113660320
	chr2	116142521	116142900
	chr2	122543221	122543600
	chr2	128477801	128478000
	chr2	129833521	129833720
	chr3	486661	486860
	chr3	860221	860600
	chr3	2120681	2121060
	chr3	2610281	2610660
	chr3	2686561	2686880
	chr3	4760521	4760960
	chr3	6097841	6098340
	chr3	8044061	8044520
	chr3	8567641	8568200
	chr3	9379701	9380240
	chr3	9759701	9760260
	chr3	11688481	11688720
	chr3	14110961	14111320
	chr3	14111841	14112320
	chr3	16614781	16615280
	chr3	17023861	17024200
	chr3	17359621	17359940
	chr3	19202481	19202860
	chr3	22856321	22856740
	chr3	24874641	24875200
	chr3	24900921	24901220
	chr3	29581541	29582220
	chr3	32793921	32794300
	chr3	35206201	35206580
	chr3	35460981	35461600
	chr3	36014041	36014540
	chr3	40189821	40190240
	chr3	40555361	40555740
	chr3	41990001	41990280
	chr3	42387121	42387500
	chr3	42676261	42676640
	chr3	44056821	44057260
	chr3	48975661	48976060
	chr3	49313161	49313460
	chr3	57064741	57065120
	chr3	58723201	58724200
	chr3	60046281	60046660
	chr3	60060921	60061320
	chr3	65596601	65596820
	chr3	65856701	65857100
	chr3	66057681	66058220
	chr3	66058921	66059340
	chr3	66553001	66553380
	chr3	67068761	67069120
	chr3	68053801	68054220
	chr3	68287461	68287840
	chr3	99319641	99320020
	chr3	106767181	106767440
	chr3	107700541	107700780
	chr3	114055301	114055600
	chr3	115223821	115224200
	chr3	120515321	120515620
	chr3	121905881	121907140
	chr3	123488781	123489140
	chr3	123490521	123490780
	chr3	127516721	127517100
	chr3	129045561	129045760
	chr3	130624981	130625600
	chr3	134619681	134620480
	chr3	136544961	136545460
	chr3	137106721	137107100
	chr3	137256241	137256840
	chr3	140026981	140027340
	chr3	141177481	141177820
	chr3	141334661	141335420
	chr3	141374461	141374700
	chr3	141631421	141631800
	chr3	142232521	142232980
	chr3	142275781	142276160
	chr3	145605481	145605860
	chr3	148451741	148452020
	chr3	148458981	148459360
	chr3	152241201	152241660
	chr3	153030521	153031280
	chr3	156134041	156134540
	chr3	156834201	156834660
	chr3	157426321	157426760
	chr3	157562981	157563460
	chr3	160117081	160117520
	chr3	161925061	161925420
	chr3	162108901	162109280
	chr3	163300421	163300900
	chr3	163390221	163391000
	chr3	168529041	168529560
	chr3	169310601	169311100
	chr3	169405721	169406480
	chr3	172747141	172747600
	chr3	175093681	175094060
	chr3	176036781	176037180
	chr3	176263541	176263780
	chr3	177151201	177151580
	chr3	177188701	177189080
	chr3	177347121	177347500
	chr3	177662641	177662960
	chr3	179539181	179539560
	chr3	179904261	179904540
	chr3	180449761	180450160
	chr3	181431601	181432140
	chr3	183670541	183670920
	chr3	187653321	187653700
	chr3	188678361	188678760
	chr3	189366261	189367940
	chr3	189490761	189491300
	chr3	189579061	189579440
	chr3	189774581	189774960
	chr3	189962901	189963100
	chr3	190867541	190868740
	chr3	193839941	193840480
	chr3	197903561	197903880
	chr3	199100841	199101220
	chr3	200418921	200419560
	chr3	200578821	200579200
	chr3	204006461	204006660
	chr3	204846601	204847020
	chr3	205755901	205756260
	chr3	207179941	207180240
	chr3	208684921	208685460
	chr3	210552261	210552660
	chr3	211258821	211259760
	chr3	211714461	211714860
	chr3	212232741	212233200
	chr3	212260061	212260500
	chr3	212730901	212731240
	chr3	213521341	213521700
	chr3	213753081	213753460
	chr3	215477141	215477520
	chr3	215829241	215829660
	chr3	215835021	215835360
	chr3	217003681	217004060
	chr3	217298981	217299360
	chr3	221173101	221173480
	chr3	223292801	223293060
	chr3	224214261	224214600
	chr3	224585521	224586140
	chr3	225372801	225373080
	chr3	226631321	226631700
	chr3	227414041	227414960
	chr3	228989841	228990280
	chr3	229017261	229017660
	chr3	229250521	229251060
	chr3	230009081	230009460
	chr3	233443581	233443960
	chr3	233444481	233444820
	chr3	233445701	233445940
	chr3	233852541	233852820
	chr3	235009141	235009500
	chr4	1740021	1740820
	chr4	3230641	3231240
	chr4	3355941	3356180
	chr4	5219521	5219920
	chr4	5411421	5411800
	chr4	5481061	5481440
	chr4	5617961	5618340
	chr4	5907781	5908180
	chr4	5909001	5909460
	chr4	5939641	5940100
	chr4	5945181	5945500
	chr4	6910641	6911060
	chr4	6914541	6915380
	chr4	7218841	7219060
	chr4	7359501	7359840
	chr4	7534581	7534960
	chr4	7548861	7549200
	chr4	7614841	7615220
	chr4	7935801	7936580
	chr4	13887781	13888160
	chr4	16515041	16515960
	chr4	17283041	17283580
	chr4	17476141	17476380
	chr4	19763541	19763940
	chr4	19773121	19773500
	chr4	20101421	20101840
	chr4	20168141	20168520
	chr4	20809801	20810500
	chr4	21540341	21540660
	chr4	24000281	24000580
	chr4	27220621	27221040
	chr4	27224201	27224580
	chr4	28014121	28014400
	chr4	30655421	30656380
	chr4	34942121	34942500
	chr4	35306541	35307240
	chr4	35489201	35489520
	chr4	35490901	35491240
	chr4	37425621	37426040
	chr4	37426741	37427120
	chr4	38072921	38073460
	chr4	38698081	38698460
	chr4	38886981	38887360
	chr4	43544481	43545120
	chr4	43645361	43645980
	chr4	43647501	43647820
	chr4	43648421	43649000
	chr4	46007761	46008100
	chr4	47114241	47114920
	chr4	49675021	49675480
	chr4	54667281	54667700
	chr4	55092941	55093260
	chr4	63524321	63524700
	chr4	63811921	63812880
	chr4	63813701	63814140
	chr4	63826701	63827440
	chr4	64909441	64909980
	chr4	68413441	68413820
	chr4	70218661	70218860
	chr4	71548941	71550060
	chr4	72040761	72041160
	chr4	73312561	73313420
	chr4	73554141	73554600
	chr4	73593101	73593480
	chr4	76418601	76418980
	chr4	76526201	76526500
	chr4	80431941	80432340
	chr4	80630121	80630680
	chr4	81197901	81198320
	chr4	81991101	81991480
	chr4	81992601	81992820
	chr4	82625501	82626540
	chr4	83109961	83110380
	chr4	84614921	84615240
	chr4	84714061	84715020
	chr4	91094161	91094820
	chr4	94433521	94433960
	chr4	101442621	101442960
	chr4	106120341	106120720
	chr4	112444881	112445340
	chr4	112837441	112838420
	chr4	113002541	113003240
	chr4	114365721	114365940
	chr4	114446521	114446940
	chr4	116670741	116671620
	chr4	117739421	117739620
	chr4	117741961	117742280
	chr4	120396701	120397480
	chr4	122474241	122474600
	chr4	122497641	122498080
	chr4	122624581	122624880
	chr4	124189101	124189480
	chr4	124451741	124452420
	chr4	124722861	124723240
	chr4	125462621	125463340
	chr4	126975741	126976120
	chr4	128057501	128058120
	chr4	128390981	128391500
	chr4	128842781	128843000
	chr4	128992281	128992660
	chr4	128993241	128993940
	chr4	128998741	128999360
	chr4	130876301	130876680
	chr4	133109141	133109380
	chr4	134817881	134818260
	chr4	135940221	135940720
	chr4	137137381	137137660
	chr4	138046521	138046800
	chr4	138365301	138365760
	chr4	140701061	140701720
	chr4	145478541	145478980
	chr4	147606761	147607340
	chr4	148037921	148038740
	chr4	154925261	154925980
	chr4	155163581	155163820
	chr4	155164261	155164640
	chr4	157332941	157333320
	chr4	158330621	158331020
	chr4	160502341	160502720
	chr4	161958901	161959480
	chr4	164098401	164098920
	chr4	165781781	165782240
	chr4	166655061	166655340
	chr4	166834541	166835120
	chr4	169328761	169329200
	chr4	169329621	169329980
	chr4	173199641	173199980
	chr4	173331021	173331400
	chr4	175154081	175154600
	chr4	175830181	175830640
	chr4	177647461	177647840
	chr4	179055341	179056340
	chr4	179069461	179069860
	chr4	180851941	180852140
	chr4	180988101	180988960
	chr4	181228681	181229060
	chr4	184712301	184712680
	chr4	186585481	186585840
	chr4	187844521	187844920
	chr4	187909661	187909960
	chr4	188343441	188343680
	chr4	189033061	189033440
	chr4	190184221	190184600
	chr4	193569661	193570360
	chr4	193880441	193880820
	chr4	196959701	196960080
	chr4	197661961	197662340
	chr4	198789801	198790400
	chr4	199144841	199145140
	chr4	200554961	200555280
	chr4	200650941	200651520
	chr4	201298441	201298940
	chr4	204548861	204549060
	chr4	205271441	205271920
	chr4	205570001	205570380
	chr4	205838101	205838480
	chr4	206759301	206760120
	chr4	206762281	206763480
	chr4	206847441	206847820
	chr4	206848481	206848860
	chr4	209029581	209029960
	chr4	212298001	212298380
	chr4	213748401	213748780
	chr4	214131481	214131860
	chr4	214324901	214325280
	chr4	214574521	214574960
	chr4	214601241	214601660
	chr4	219263081	219263460
	chr4	219332061	219332440
	chr4	219333341	219333720
	chr4	219938381	219938620
	chr4	220453561	220453940
	chr4	222088621	222089000
	chr4	222970441	222970840
	chr4	222972181	222972560
	chr4	224898081	224898480
	chr4	225242681	225243100
	chr4	225633401	225633780
	chr4	225756441	225756960
	chr4	227251041	227251420
	chr4	228364461	228365180
	chr4	230499441	230499680
	chr4	232691921	232692460
	chr4	232932701	232933080
	chr4	232992981	232993720
	chr4	233603681	233604240
	chr4	233906961	233907300
	chr4	234080021	234080700
	chr4	234085121	234085500
	chr4	234975501	234976060
	chr4	236410881	236411260
	chr4	238160861	238161280
	chr4	239049101	239049480
	chr4	240658881	240659120
	chr4	241456081	241456380
	chr4	243211241	243211760
	chr4	243635941	243636180
	chr4	244192541	244193060
	chr4	244443641	244444100
	chr4	244444381	244444720
	chr4	244569461	244569720
	chr4	244825161	244825920
	chr4	244832341	244832580
	chr4	245035821	245036220
	chr4	245965021	245966040
	chr4	246609741	246610120
	chr5	840201	840680
	chr5	961341	961900
	chr5	1061781	1062120
	chr5	1591041	1591280
	chr5	1722841	1723220
	chr5	2174581	2174960
	chr5	2196661	2196940
	chr5	4058841	4059600
	chr5	4126621	4127220
	chr5	4474961	4475480
	chr5	4604321	4605320
	chr5	4606021	4606500
	chr5	5332141	5332520
	chr5	6553501	6553780
	chr5	6617521	6618060
	chr5	6705001	6705300
	chr5	7091441	7091680
	chr5	7092421	7092700
	chr5	7183821	7184200
	chr5	7402481	7403400
	chr5	7489261	7489780
	chr5	7537801	7538380
	chr5	8763921	8764320
	chr5	8781361	8781960
	chr5	11198441	11198920
	chr5	11308441	11309060
	chr5	13972561	13972960
	chr5	14615501	14615860
	chr5	19662441	19663200
	chr5	20570001	20570420
	chr5	20570981	20571200
	chr5	21429101	21429700
	chr5	21487721	21488320
	chr5	24849361	24849660
	chr5	24851621	24852080
	chr5	26744681	26745060
	chr5	27076721	27077100
	chr5	27673601	27673980
	chr5	29507221	29507600
	chr5	30096001	30096380
	chr5	30340381	30340760
	chr5	30941741	30942120
	chr5	31716361	31716640
	chr5	33033241	33033720
	chr5	34654201	34654720
	chr5	37242441	37242820
	chr5	37318441	37318820
	chr5	38676221	38676480
	chr5	39814841	39815080
	chr5	47425421	47425880
	chr5	47428781	47429020
	chr5	48263501	48263880
	chr5	52020481	52021040
	chr5	56917981	56918620
	chr5	56933941	56934320
	chr5	56943661	56944480
	chr5	60851281	60851480
	chr5	61554781	61555320
	chr5	65087221	65087580
	chr5	65457601	65457900
	chr5	66011841	66012500
	chr5	66604621	66604820
	chr5	67027841	67028360
	chr5	67117741	67118120
	chr5	67119081	67120240
	chr5	67126021	67126520
	chr5	67132121	67132520
	chr5	67359621	67360000
	chr5	67875781	67876120
	chr5	67940761	67941360
	chr5	71395681	71395960
	chr5	71507501	71508300
	chr5	72191781	72192240
	chr5	72699401	72699780
	chr5	72938261	72938760
	chr5	75372441	75373020
	chr5	80213381	80213600
	chr5	83000561	83001020
	chr5	86477281	86477820
	chr5	90054501	90055520
	chr5	91775521	91776360
	chr5	94165601	94165960
	chr5	94433561	94434020
	chr5	96839861	96840780
	chr5	96841081	96841620
	chr5	97416281	97416800
	chr5	133822961	133823340
	chr5	133941001	133941740
	chr5	138751561	138751840
	chr5	141266801	141267040
	chr5	143642381	143642760
	chr5	147166781	147167180
	chr5	148102821	148103280
	chr5	149305561	149305940
	chr5	151509181	151509480
	chr5	153918521	153919000
	chr5	154446861	154447240
	chr5	155536021	155536400
	chr5	156677221	156677560
	chr5	157963921	157964300
	chr5	158599301	158599680
	chr5	159039501	159039880
	chr5	159734801	159735240
	chr5	160675161	160675580
	chr5	160676501	160677460
	chr5	162370041	162370600
	chr5	162967941	162968600
	chr5	165945261	165945640
	chr5	166552541	166552920
	chr5	166785761	166786380
	chr5	167471261	167471600
	chr5	167472601	167472980
	chr5	168243661	168244040
	chr5	171911661	171912140
	chr5	175319281	175319660
	chr5	175927781	175928080
	chr5	176045621	176045900
	chr5	177356421	177356960
	chr5	177814901	177815280
	chr5	177882581	177882960
	chr5	177883821	177884380
	chr5	178403041	178403860
	chr5	178507081	178507700
	chr5	178642341	178642760
	chr5	179618021	179618400
	chr5	179713381	179713740
	chr5	180251581	180251960
	chr5	182275821	182276340
	chr5	184142541	184142820
	chr5	184856901	184857200
	chr5	185238841	185239220
	chr5	185765621	185766060
	chr5	188089041	188089460
	chr5	189135081	189135460
	chr5	197818661	197819180
	chr5	197959581	197959840
	chr5	198694901	198695520
	chr5	199520941	199521840
	chr5	200706721	200707100
	chr5	202103621	202103940
	chr5	207956801	207957040
	chr5	210936161	210936420
	chr5	212634181	212634760
	chr5	212687161	212687780
	chr5	212775941	212776480
	chr5	213164721	213165100
	chr5	217017461	217018100
	chr5	217350461	217351000
	chr5	217531101	217531480
	chr5	217936181	217936460
	chr5	218598181	218598700
	chr5	220375841	220376060
	chr5	220516141	220516460
	chr5	220938801	220939180
	chr5	221351501	221352000
	chr5	221371601	221372060
	chr5	221372301	221372680
	chr6	2408161	2408540
	chr6	2464381	2464760
	chr6	3220681	3220940
	chr6	4928701	4929120
	chr6	5774161	5774500
	chr6	7413941	7414400
	chr6	7495601	7496000
	chr6	20253221	20253600
	chr6	21267381	21267760
	chr6	41475541	41475940
	chr6	58015681	58016200
	chr6	58272421	58272800
	chr6	62160761	62161140
	chr6	62648781	62649160
	chr6	62962621	62963260
	chr6	63036361	63036740
	chr6	63600101	63600760
	chr6	63723481	63723920
	chr6	64162361	64162800
	chr6	71686741	71687200
	chr6	71689681	71690000
	chr6	77323701	77324080
	chr6	77764401	77764860
	chr6	83675441	83675840
	chr6	83874541	83875060
	chr6	83993621	83994360
	chr6	87485461	87486000
	chr6	89894561	89894840
	chr6	90178661	90179040
	chr6	91832661	91833300
	chr6	93022041	93022440
	chr6	93294601	93295280
	chr6	95755481	95755920
	chr6	95848041	95848540
	chr6	97429381	97429920
	chr6	99723001	99723460
	chr6	99944161	99944540
	chr6	105561341	105561720
	chr6	107439161	107439380
	chr6	109548981	109549380
	chr6	114066961	114067380
	chr6	114079461	114079960
	chr6	114234221	114234620
	chr6	115604321	115604720
	chr6	118729661	118730040
	chr6	118965361	118965800
	chr6	119049621	119049980
	chr6	121218441	121218740
	chr6	121766461	121767000
	chr6	124173621	124174160
	chr6	125422401	125422780
	chr6	125994921	125995300
	chr6	127922821	127923160
	chr6	128414721	128415340
	chr6	134097221	134097600
	chr6	134098101	134098580
	chr6	134139321	134139920
	chr6	137071361	137071700
	chr6	137376341	137376800
	chr6	137504341	137504640
	chr6	142842801	142843100
	chr6	143228301	143228920
	chr6	143306021	143306280
	chr6	143348141	143349060
	chr6	143351781	143352240
	chr6	143607181	143608320
	chr6	144383401	144383820
	chr6	144387001	144387680
	chr6	144583101	144583660
	chr6	145340201	145341520
	chr6	145511261	145511600
	chr6	148759261	148759740
	chr6	150166981	150167360
	chr6	150273101	150273420
	chr6	150539961	150540460
	chr6	150742221	150742660
	chr6	151179241	151179800
	chr6	151998921	151999440
	chr6	152314141	152314780
	chr6	154631461	154631680
	chr6	156930121	156930320
	chr6	157428401	157429080
	chr6	157760101	157760600
	chr6	157760921	157761220
	chr6	157924601	157924800
	chr6	159371861	159372240
	chr6	159601301	159601600
	chr6	159792501	159792920
	chr6	160558981	160559360
	chr6	160738981	160739380
	chr6	161163721	161164580
	chr6	161371881	161372340
	chr6	161810921	161811220
	chr6	162570381	162570740
	chr6	162852261	162852740
	chr6	163780541	163781020
	chr6	167710181	167710600
	chr6	168017381	168017760
	chr6	168661581	168662520
	chr6	170716741	170717180
	chr6	170950261	170950700
	chr6	170951381	170951940
	chr6	171041821	171042060
	chr6	171155241	171155580
	chr6	171164281	171164720
	chr6	171421101	171421480
	chr6	171575741	171576020
	chr6	171578721	171579160
	chr6	171579621	171580740
	chr6	172602041	172602440
	chr6	172886041	172886320
	chr7	1407101	1407940
	chr7	1883801	1884200
	chr7	2068961	2070040
	chr7	3776601	3776980
	chr7	4286101	4286480
	chr7	4287241	4287740
	chr7	6677421	6678020
	chr7	6695201	6695520
	chr7	7859341	7860020
	chr7	9215621	9216200
	chr7	9219941	9220340
	chr7	10978781	10979160
	chr7	14882321	14882620
	chr7	14883281	14884100
	chr7	15379781	15380160
	chr7	15387481	15387920
	chr7	18606101	18606400
	chr7	18620261	18620640
	chr7	20720361	20720800
	chr7	21138761	21139220
	chr7	21457901	21458300
	chr7	21486401	21486740
	chr7	21675561	21675940
	chr7	23919281	23919740
	chr7	24816341	24816640
	chr7	28564361	28564720
	chr7	28755701	28756440
	chr7	30595801	30596060
	chr7	41065481	41065860
	chr7	41603801	41604300
	chr7	44247901	44248440
	chr7	44248881	44249560
	chr7	44251101	44251600
	chr7	44548181	44548600
	chr7	44550961	44551180
	chr7	44964941	44965320
	chr7	44975321	44975740
	chr7	44984261	44985200
	chr7	46608861	46609340
	chr7	47765081	47765460
	chr7	48985701	48986060
	chr7	48988061	48988380
	chr7	49314801	49315060
	chr7	49315981	49316360
	chr7	49795481	49796120
	chr7	51233481	51233860
	chr7	51524701	51524920
	chr7	51775561	51775880
	chr7	53791721	53792100
	chr7	56108881	56109260
	chr7	57677401	57677620
	chr7	59884781	59885880
	chr7	74491341	74491580
	chr7	75831981	75832240
	chr7	79918581	79918960
	chr7	81507601	81508040
	chr7	83025921	83026300
	chr7	88701061	88701360
	chr7	89580001	89580340
	chr7	89802581	89802980
	chr7	90029501	90030000
	chr7	95200921	95201320
	chr7	95703721	95703920
	chr7	96629481	96629860
	chr7	103276021	103276320
	chr7	105612381	105612760
	chr7	106134101	106134480
	chr7	113224021	113224400
	chr7	114148121	114148340
	chr7	115144241	115144620
	chr7	115399881	115400200
	chr7	115406401	115406780
	chr7	116112041	116112440
	chr7	118509941	118510320
	chr7	118512501	118512780
	chr7	122292161	122292560
	chr7	130357041	130357360
	chr7	130765901	130766340
	chr7	138353401	138353680
	chr7	140507941	140508280
	chr7	141168021	141168320
	chr7	141291181	141291540
	chr7	142490021	142490480
	chr7	145412861	145413080
	chr7	146022681	146023500
	chr7	148057761	148058000
	chr7	149524281	149524500
	chr7	149585321	149585800
	chr7	149586441	149586940
	chr7	149700281	149700600
	chr7	150854301	150854520
	chr7	151351941	151352320
	chr7	152796101	152796500
	chr7	155451341	155451560
	chr7	156228061	156228600
	chr7	157794081	157794460
	chr7	158092561	158092820
	chr7	158113621	158114000
	chr7	159378101	159380420
	chr7	165019521	165020060
	chr7	165718621	165718880
	chr7	167946181	167946540
	chr7	168270821	168271180
	chr7	168277281	168277880
	chr7	169063341	169063660
	chr7	171368381	171368780
	chr7	172186141	172186520
	chr7	172850081	172850440
	chr7	172913001	172913400
	chr7	173274441	173274820
	chr7	173276981	173277360
	chr7	173809741	173810120
	chr7	174001141	174001520
	chr7	174089801	174090120
	chr7	175718501	175718700
	chr7	176433781	176434260
	chr7	176625741	176625960
	chr7	177155001	177155420
	chr7	177363101	177363580
	chr7	177746581	177747120
	chr7	179267221	179267600
	chr7	179268181	179268640
	chr7	179361221	179361580
	chr7	180429761	180430100
	chr7	180446301	180447080
	chr7	180747941	180748720
	chr7	181356821	181357340
	chr8	1357721	1358460
	chr8	1788901	1789400
	chr8	2670201	2670640
	chr8	4226001	4226440
	chr8	8353281	8353660
	chr8	8697601	8698080
	chr8	11280161	11280600
	chr8	15273021	15273600
	chr8	16433221	16433660
	chr8	19241981	19242600
	chr8	23545381	23546120
	chr8	23546901	23547200
	chr8	30115581	30116020
	chr8	30131041	30131460
	chr8	30132781	30133160
	chr8	63652381	63652780
	chr8	63980641	63981080
	chr8	64101701	64102280
	chr8	67553901	67554320
	chr8	70006721	70007100
	chr8	70195981	70196600
	chr8	70848221	70848760
	chr8	72048521	72048900
	chr8	72099721	72100100
	chr8	73137181	73137580
	chr8	73440921	73441300
	chr8	73943641	73943860
	chr8	74953101	74953300
	chr8	76562321	76562620
	chr8	76585321	76585780
	chr8	77390161	77390760
	chr8	77456001	77456700
	chr8	81587121	81587520
	chr8	84143021	84143400
	chr8	88613961	88614700
	chr8	95605481	95606320
	chr8	96824321	96824560
	chr8	97512881	97513100
	chr8	104426081	104426460
	chr8	104488781	104489140
	chr8	105171121	105171580
	chr8	112154741	112155120
	chr8	115335681	115335900
	chr8	115542941	115543420
	chr8	116308561	116308860
	chr8	119424621	119425020
	chr8	120278821	120279220
	chr8	120527301	120527700
	chr8	122875161	122875580
	chr8	123298461	123299080
	chr8	123501321	123502180
	chr8	124951561	124951940
	chr8	125103701	125104080
	chr8	125258481	125258880
	chr8	125265541	125266120
	chr8	125354001	125354220
	chr8	125871121	125871440
	chr8	127177621	127178060
	chr8	131403901	131404760
	chr8	133303321	133303700
	chr8	135051061	135051300
	chr8	135540961	135541340
	chr8	137178021	137178220
	chr8	138027841	138028480
	chr8	138326241	138327040
	chr8	138663701	138664480
	chr8	138668481	138668940
	chr8	139304101	139305480
	chr8	140114861	140116260
	chr8	142197261	142197760
	chr8	142319641	142320540
	chr8	144113301	144113680
	chr8	144117261	144117640
	chr8	145373961	145374260
	chr8	145595421	145595800
	chr8	147812221	147812600
	chr8	150560441	150560660
	chr8	151872341	151872860
	chr8	153280821	153281460
	chr8	154463721	154464360
	chr8	154572121	154572480
	chr8	157443501	157443740
	chr8	158789021	158789240
	chr8	159018741	159018960
	chr8	159496501	159496720
	chr8	159899741	159900140
	chr8	159900341	159900620
	chr8	160820541	160821020
	chr8	161302461	161303040
	chr8	161318741	161319320
	chr8	161620081	161620820
	chr8	161707061	161707720
	chr8	161760021	161761100
	chr8	164961921	164962340
	chr8	165555821	165556100
	chr8	167864601	167865120
	chr8	168369721	168370020
	chr8	169365201	169365440
	chr8	170110961	170111480
	chr8	173534581	173534960
	chr8	173925701	173926280
	chr8	174782101	174782300
	chr8	176091321	176091840
	chr8	176092381	176092940
	chr8	177415021	177415280
	chr8	177860221	177860420
	chr8	178111221	178111700
	chr8	178296661	178297060
	chr8	178822501	178822700
	chr8	178868041	178868480
	chr8	179463181	179463720
	chr8	179464001	179464500
	chr8	179543641	179544060
	chr8	179666721	179667120
	chr9	738121	738640
	chr9	1708101	1708480
	chr9	4564841	4565220
	chr9	4988721	4990040
	chr9	5562921	5563380
	chr9	5563761	5564180
	chr9	6329641	6330320
	chr9	7359421	7359800
	chr9	8151661	8152940
	chr9	10515221	10515700
	chr9	11142301	11143160
	chr9	11560501	11561240
	chr9	12050041	12050260
	chr9	13601801	13602440
	chr9	14010601	14011000
	chr9	15325501	15325800
	chr9	19061941	19062400
	chr9	19062841	19063220
	chr9	20229481	20230020
	chr9	20379401	20380600
	chr9	20522381	20522900
	chr9	20524641	20525020
	chr9	24931481	24931860
	chr9	25844841	25845280
	chr9	26636421	26636700
	chr9	47767701	47768020
	chr9	47771401	47771760
	chr9	47848881	47849280
	chr9	47849601	47850000
	chr9	47850721	47851240
	chr9	47875821	47876140
	chr9	50991301	50991700
	chr9	61604861	61605320
	chr9	64269421	64270000
	chr9	65706561	65707080
	chr9	67129781	67130080
	chr9	71342281	71342660
	chr9	71816381	71816700
	chr9	77086841	77087280
	chr9	79494121	79494520
	chr9	82567341	82567540
	chr9	86454921	86455380
	chr9	86508141	86508340
	chr9	86537401	86537780
	chr9	89457821	89458080
	chr9	90619481	90620580
	chr9	93158001	93158580
	chr9	94658361	94658800
	chr9	96885721	96886200
	chr9	97180921	97181300
	chr9	97181501	97181920
	chr9	97603681	97604060
	chr9	97763041	97763640
	chr9	99124581	99124800
	chr9	100364061	100364580
	chr9	100450981	100451340
	chr9	100452781	100453160
	chr9	105250581	105251060
	chr9	106797441	106797720
	chr9	108410901	108411300
	chr9	109258941	109259340
	chr9	110996161	110996500
	chr9	112763201	112763580
	chr9	120292201	120292620
	chr9	120521181	120521700
	chr9	120816521	120816900
	chr9	121347381	121347720
	chr9	121698941	121699300
	chr9	128055041	128055820
	chr9	128056301	128056740
	chr9	130835921	130836520
	chr9	130848521	130848900
	chr9	133996581	133996960
	chr9	135944161	135944540
	chr9	136177361	136177900
	chr9	136390881	136391280
	chr9	136752641	136752860
	chr9	136760121	136760420
	chr9	137996101	137996340
	chr9	140345841	140346280
	chr9	140439601	140440220
	chr9	140638581	140638920
	chr9	140924901	140925300
	chr9	141212961	141213640
	chr9	141880781	141881140
	chr9	141980861	141981320
	chr9	142475581	142476280
	chr9	142621801	142622360
	chr9	143197701	143197960
	chr9	143967181	143967560
	chr9	143988901	143989840
	chr9	145333481	145333680
	chr9	145336281	145336900
	chr9	146369361	146369560
	chr9	147614841	147615040
	chr9	148344901	148345280
	chr9	148614561	148614940
	chr9	149459421	149459800
	chr9	150394781	150394980
	chr9	150908601	150908980
	chr9	152294241	152294840
	chr9	153893701	153893900
	chr9	154463701	154464080
	chr9	156579701	156580000
	chr9	157567721	157568240
	chr10	1097381	1097900
	chr10	1367941	1368400
	chr10	1808781	1809000
	chr10	2429181	2429560
	chr10	5441341	5441720
	chr10	8655461	8655840
	chr10	8788701	8789020
	chr10	9468121	9468620
	chr10	10160341	10160660
	chr10	11867001	11867380
	chr10	15542661	15543040
	chr10	15610981	15611440
	chr10	16004281	16004680
	chr10	16004901	16005340
	chr10	16404201	16404640
	chr10	16706741	16706960
	chr10	17921121	17921500
	chr10	22671581	22671960
	chr10	23896141	23896680
	chr10	24614321	24614700
	chr10	24629321	24629660
	chr10	24676861	24677240
	chr10	24698901	24699140
	chr10	25082641	25083220
	chr10	26773301	26773520
	chr10	27981061	27981440
	chr10	27981881	27982420
	chr10	27983701	27983980
	chr10	29519881	29520260
	chr10	30079821	30080180
	chr10	31668741	31669000
	chr10	58085061	58085320
	chr10	58266621	58267480
	chr10	59002381	59003000
	chr10	59269281	59270220
	chr10	67384601	67384980
	chr10	68976381	68976820
	chr10	70418301	70418680
	chr10	72131881	72132480
	chr10	72134021	72134440
	chr10	72226341	72226760
	chr10	72230861	72231500
	chr10	73781821	73782080
	chr10	73842601	73842980
	chr10	74933301	74933560
	chr10	75866581	75867080
	chr10	76000821	76001200
	chr10	76063721	76064120
	chr10	86458981	86459300
	chr10	86459841	86460380
	chr10	89274641	89275780
	chr10	89569141	89569440
	chr10	89690561	89691000
	chr10	93043581	93044080
	chr10	99538841	99539240
	chr10	100003601	100003840
	chr10	100650961	100651460
	chr10	101420281	101420740
	chr10	109230801	109231160
	chr10	113294481	113294860
	chr10	113297201	113297760
	chr10	117298441	117299020
	chr10	117299721	117300100
	chr10	117303461	117303840
	chr10	117866381	117866760
	chr10	118302061	118302520
	chr10	118894021	118894560
	chr10	121082381	121083280
	chr10	121720801	121721180
	chr10	122509121	122509400
	chr10	125207761	125208000
	chr10	125260021	125260280
	chr10	129691401	129691820
	chr10	130532361	130532680
	chr10	130925041	130925420
	chr10	130927961	130928340
	chr10	131083721	131084180
	chr10	131109481	131109780
	chr10	134572041	134572440
	chr10	134572741	134573320
	chr10	136258481	136258980
	chr10	140897081	140897460
	chr10	142364621	142365100
	chr10	143236101	143236440
	chr10	144240401	144240680
	chr10	145148041	145148420
	chr10	145303621	145304000
	chr10	146099841	146100400
	chr10	146887921	146888380
	chr10	146899701	146900040
	chr10	146900461	146900840
	chr10	147799461	147799720
	chr10	148343201	148343960
	chr10	148394001	148394440
	chr10	148926681	148927060
	chr10	149259741	149260000
	chr10	149351701	149352280
CHG context	chr1	1896521	1896860
	chr1	17378521	17378880
	chr1	22379721	22380060
	chr1	23639221	23639600
	chr1	28535141	28535520
	chr1	32666201	32666720
	chr1	34595861	34596340
	chr1	38500041	38500620
	chr1	45114701	45114940
	chr1	66514221	66514420
	chr1	69175481	69175860
	chr1	82858361	82859260
	chr1	88089241	88089760
	chr1	94309841	94310160
	chr1	100311761	100312120
	chr1	100797961	100798220
	chr1	116365301	116365500
	chr1	116365741	116366220
	chr1	118041621	118042120
	chr1	120668761	120669040
	chr1	120671621	120671820
	chr1	123363341	123363560
	chr1	149938781	149939040
	chr1	153063901	153064260
	chr1	161394961	161395200
	chr1	166440601	166441080
	chr1	172151881	172152160
	chr1	179380701	179381000
	chr1	196815661	196816440
	chr1	199223801	199224160
	chr1	214424141	214424600
	chr1	215558741	215559220
	chr1	218909081	218909420
	chr1	228122821	228123200
	chr1	229154961	229155340
	chr1	239632681	239633060
	chr1	252252781	252253220
	chr1	256411461	256412220
	chr1	259062541	259063000
	chr1	268253501	268254360
	chr1	284535721	284536220
	chr1	285640261	285640460
	chr1	302800881	302801280
	chr1	303901721	303902280
	chr2	13489741	13490240
	chr2	19090741	19091120
	chr2	21114581	21114960
	chr2	35426281	35426920
	chr2	47499701	47500080
	chr2	47620461	47620740
	chr2	50616821	50617200
	chr2	51532021	51532400
	chr2	53169981	53170400
	chr2	53172301	53172940
	chr2	53848681	53848880
	chr2	54682481	54682880
	chr2	64084701	64085080
	chr2	64090481	64090820
	chr2	64096761	64096960
	chr2	80792341	80792720
	chr2	81016861	81017180
	chr2	85509781	85510000
	chr2	85511521	85512060
	chr2	85515481	85516000
	chr2	86083581	86083960
	chr2	86361801	86362200
	chr2	87753621	87754720
	chr2	87755581	87755960
	chr2	91154821	91155340
	chr2	92151901	92152820
	chr2	106199841	106200120
	chr2	115894821	115895100
	chr2	115907801	115908220
	chr2	117348321	117348700
	chr2	117349401	117349600
	chr2	121538361	121538700
	chr2	129946441	129946680
	chr3	486661	486900
	chr3	17023881	17024140
	chr3	32793941	32794500
	chr3	40555381	40555760
	chr3	41989721	41990320
	chr3	48975661	48976040
	chr3	57064801	57065040
	chr3	58723281	58724660
	chr3	60771001	60771280
	chr3	64289281	64289680
	chr3	64680901	64681280
	chr3	66058921	66059300
	chr3	66552981	66553200
	chr3	74216601	74216900
	chr3	118599961	118600300
	chr3	118610241	118610480
	chr3	121905681	121906900
	chr3	128300001	128300220
	chr3	133070081	133070380
	chr3	134620141	134620500
	chr3	137256441	137256820
	chr3	141177461	141177900
	chr3	141334761	141335340
	chr3	157426341	157426740
	chr3	161935421	161935780
	chr3	175243941	175244220
	chr3	176263241	176263780
	chr3	188678321	188678740
	chr3	189490741	189491320
	chr3	189579041	189579440
	chr3	211714481	211714860
	chr3	212232741	212233120
	chr3	226631281	226631680
	chr3	227410081	227410380
	chr3	227414001	227414940
	chr4	3230761	3231500
	chr4	3508121	3508840
	chr4	3551901	3552280
	chr4	5907801	5908180
	chr4	5909161	5909860
	chr4	5927561	5927760
	chr4	5939781	5940160
	chr4	7329541	7330080
	chr4	7615041	7615320
	chr4	18789301	18789720
	chr4	18823241	18823620
	chr4	27224261	27224500
	chr4	30655401	30655600
	chr4	30909201	30909660
	chr4	37425721	37426040
	chr4	37458681	37458880
	chr4	46007781	46008080
	chr4	47114461	47114660
	chr4	48037581	48037960
	chr4	57405601	57406240
	chr4	63811941	63812280
	chr4	63812481	63812840
	chr4	63826721	63827300
	chr4	64909581	64910540
	chr4	73593201	73593580
	chr4	80431541	80432180
	chr4	81991041	81991460
	chr4	81992461	81993000
	chr4	82625341	82625940
	chr4	83110221	83110580
	chr4	91094341	91094720
	chr4	94432541	94432740
	chr4	94433501	94433700
	chr4	101442101	101443140
	chr4	112837421	112837820
	chr4	113573981	113574360
	chr4	113594141	113594360
	chr4	114446481	114446860
	chr4	120396641	120397160
	chr4	120951061	120951580
	chr4	122474241	122474620
	chr4	123421541	123422060
	chr4	123898641	123899000
	chr4	124451781	124452340
	chr4	127014841	127015120
	chr4	128844741	128845200
	chr4	141027321	141027700
	chr4	145478541	145478960
	chr4	148038001	148038380
	chr4	152984501	152984840
	chr4	154925281	154925960
	chr4	158330541	158331000
	chr4	161958641	161959440
	chr4	169328621	169328820
	chr4	169329361	169329900
	chr4	169346121	169346500
	chr4	179055841	179056340
	chr4	196407881	196408160
	chr4	202483741	202484400
	chr4	206762221	206763520
	chr4	214574541	214574860
	chr4	230462281	230462660
	chr4	230499381	230499640
	chr4	232932501	232932880
	chr4	234080321	234080700
	chr4	238160821	238161340
	chr4	244443621	244444180
	chr5	37242441	37242820
	chr5	56918221	56918480
	chr5	67859461	67859840
	chr5	94214421	94214640
	chr5	94433541	94433760
	chr5	96839141	96839520
	chr5	96840021	96840620
	chr5	96841061	96841460
	chr5	133941261	133941720
	chr5	133943061	133943520
	chr5	135311201	135311620
	chr5	138751641	138752040
	chr5	154448221	154448440
	chr5	155536061	155536440
	chr5	166552461	166552840
	chr5	170394201	170394520
	chr5	179842101	179842460
	chr5	199520941	199521420
	chr5	201441661	201441960
	chr5	203150401	203150700
	chr6	7413961	7414420
	chr6	29246161	29246380
	chr6	58484181	58484800
	chr6	62160741	62161120
	chr6	63036301	63036720
	chr6	63600101	63600620
	chr6	63723481	63723900
	chr6	77763441	77763920
	chr6	77764421	77764880
	chr6	82443161	82443460
	chr6	105569481	105569880
	chr6	111653241	111653580
	chr6	113753981	113754320
	chr6	113966321	113966720
	chr6	115604321	115604700
	chr6	115853321	115853700
	chr6	134097161	134097560
	chr6	134098101	134098580
	chr6	137071321	137071680
	chr6	143655341	143655720
	chr6	145340081	145341540
	chr6	149420821	149421200
	chr6	150167041	150167320
	chr6	150742301	150742680
	chr6	156460661	156461040
	chr6	157760961	157761340
	chr6	162570481	162570860
	chr6	170716781	170717180
	chr7	2173801	2174020
	chr7	18620161	18620620
	chr7	20720461	20720740
	chr7	21457901	21458120
	chr7	21675561	21675940
	chr7	28563201	28563420
	chr7	28755741	28756360
	chr7	35908961	35909560
	chr7	41602041	41602300
	chr7	41603861	41604140
	chr7	44248961	44249400
	chr7	44251061	44251560
	chr7	44548221	44548620
	chr7	44550941	44551340
	chr7	44984281	44984660
	chr7	50263261	50263700
	chr7	51233481	51233720
	chr7	51338281	51338720
	chr7	59885401	59885780
	chr7	83025921	83026300
	chr7	90029561	90029940
	chr7	103276021	103276400
	chr7	121380901	121381120
	chr7	130765941	130766140
	chr7	149700181	149700560
	chr7	152949861	152950260
	chr7	159378661	159378880
	chr7	171345841	171346080
	chr7	175731801	175732160
	chr7	177155001	177155440
	chr7	177363101	177363540
	chr7	179268201	179268680
	chr7	180446321	180446700
	chr8	4225881	4226280
	chr8	11280101	11280540
	chr8	30132721	30133060
	chr8	64101761	64102020
	chr8	68943101	68943480
	chr8	70848401	70848740
	chr8	73441101	73441320
	chr8	76562281	76562660
	chr8	77456001	77456640
	chr8	104426101	104426420
	chr8	116045781	116046160
	chr8	124951581	124951920
	chr8	138152861	138153100
	chr8	138321961	138322340
	chr8	142197261	142197700
	chr8	142319801	142320480
	chr8	142759421	142759800
	chr8	153281041	153281420
	chr8	154263241	154263440
	chr8	159496441	159496800
	chr8	164962061	164962320
	chr8	165555761	165556020
	chr8	173925841	173926180
	chr8	178201921	178202720
	chr8	179463221	179463440
	chr8	179464021	179464380
	chr8	180864781	180865100
	chr9	1358061	1358260
	chr9	1708201	1708480
	chr9	2342561	2342900
	chr9	3441121	3441500
	chr9	4988721	4989920
	chr9	5562961	5563540
	chr9	5563741	5564160
	chr9	7359481	7359680
	chr9	8677401	8677680
	chr9	47849621	47849960
	chr9	50262361	50263060
	chr9	61604921	61605360
	chr9	68016641	68017020
	chr9	79494021	79494400
	chr9	82203041	82203420
	chr9	82204201	82204540
	chr9	85001301	85001500
	chr9	89458501	89458860
	chr9	97180881	97181300
	chr9	100364241	100364500
	chr9	103939641	103940100
	chr9	110996161	110996520
	chr9	111026841	111027040
	chr9	121347381	121347620
	chr9	130835881	130836420
	chr9	133996521	133996980
	chr9	136177361	136177620
	chr9	140439541	140439940
	chr9	140638741	140638980
	chr9	157567761	157568180
	chr10	1368201	1368480
	chr10	11908821	11909200
	chr10	12873941	12874300
	chr10	24489801	24490160
	chr10	24614341	24614700
	chr10	29519981	29520240
	chr10	32109021	32109300
	chr10	58266921	58267160
	chr10	67384541	67384760
	chr10	73842621	73843000
	chr10	89274521	89275860
	chr10	91826321	91826520
	chr10	117298421	117299060
	chr10	118302081	118302480
	chr10	120108141	120108520
	chr10	129691341	129691640
	chr10	134981041	134981280

## Sheet: Table S8
Table S8. Interspecific conservation of imprinted genes.
	Gene ID	Type in maize	Best hit in rice	Type in rice	Best hit in sorghum	Type in sorghum	Best hit in Arabidopsis	Type in Arabidopsis
Conserved imprinted genes in interspecies	Zm00001d030305	em-MEG	LOC_Os10g05750	MEG	001G266300	NO	AT4G38770	NO
	Zm00001d003677	em-MEG	LOC_Os04g35010	NO	006G080500	MEG	AT1G49770	NO
	Zm00001d008403	em-MEG	LOC_Os01g01470	NO	003G105600	MEG	AT5G61430	NO
	Zm00001d010854	en-MEG	LOC_Os12g15980	NO	010G145500	NO	AT1G51300	MEG
	Zm00001d024813	en-MEG	LOC_Os01g12890	MEG	009G039800	NO	AT5G11530	NO
	Zm00001d003379	en-MEG	LOC_Os04g39150	MEG	006G111100	NO	AT1G24020	NO
	Zm00001d037209	en-MEG	LOC_Os06g11730	MEG	010G088950	NO	AT1G76460	NO
	Zm00001d052840	en-MEG	LOC_Os08g38850	MEG	007G219100	NO	AT4G39170	NO
	Zm00001d052213	en-MEG	LOC_Os02g51860	PEG	004G231300	NO	AT1G78240	NO
	Zm00001d024488	en-MEG	LOC_Os01g63680	NO	007G055300	MEG	AT3G09370	NO
	Zm00001d006055	en-MEG	LOC_Os09g32300	NO	002G253600	MEG	AT1G51580	NO
	Zm00001d012428	en-MEG	LOC_Os07g06550	NO	001G281400	MEG	AT5G45410	NO
	Zm00001d044947	en-MEG	LOC_Os02g52830	NO	010G081100	NO	AT5G42930	MEG
	Zm00001d031647	en-MEG/em-MEG	LOC_Os08g42350	MEG	007G191200	NO	AT5G13170	NO
	Zm00001d040568	en-MEG/em-MEG	LOC_Os01g18810	MEG	003G139600	NO	AT3G17460	NO
	Zm00001d046246	en-MEG/em-MEG	LOC_Os06g36480	NO	010G168500	MEG	AT4G29230	NO
	Zm00001d017280	en-MEG/em-MEG	LOC_Os07g06130	NO	004G220900	NO	AT5G03280	MEG
	Zm00001d007652	en-MEG/em-MEG	LOC_Os08g41710	PEG	005G198400	NO	AT3G07220	NO
	Zm00001d023718	en-PEG/em-PEG	LOC_Os12g08780	PEG	008G064100	NO	AT1G21430	NO
	Zm00001d016351	en-PEG/em-PEG	LOC_Os02g12840	PEG	004G095000	NO	AT1G54270	NO
	Zm00001d020769	en-PEG/em-PEG	LOC_Os09g28940	PEG	002G230400	PEG	AT5G65450	NO
	Zm00001d045968	en-PEG/em-PEG	LOC_Os06g29020	NO	005G082300	PEG	AT3G18380	NO
	Zm00001d033048	en-PEG/em-PEG	LOC_Os10g25290	NO	001G259300	PEG	AT1G19180	NO
	Zm00001d019342	en-PEG	LOC_Os05g01230	NO	002G101200	NO	AT1G57820	PEG
	Zm00001d004740	en-PEG	LOC_Os11g07910	PEG	005G062200	NO	AT1G10950	NO
	Zm00001d019215	en-PEG	LOC_Os07g12490	PEG	002G081100	NO	AT2G38610	NO
	Zm00001d025300	en-PEG	LOC_Os04g32880	PEG	006G061100	NO	AT1G09020	NO
	Zm00001d044386	en-PEG	LOC_Os02g29150	PEG	003G207800	NO	AT1G13570	NO
	Zm00001d045215	en-PEG	LOC_Os06g06870	PEG	010G051400	NO	AT5G41580	NO
	Zm00001d046534	en-PEG	LOC_Os06g40490	PEG	010G186700	NO	AT2G26600	NO
	Zm00001d018472	en-PEG	LOC_Os02g57080	PEG	004G343700	NO	AT2G20300	NO
	Zm00001d047385	en-PEG	LOC_Os10g39780	PEG	001G309500	NO	AT4G38520	NO
	Zm00001d033104	en-PEG	LOC_Os03g38970	PEG	001G178600	NO	AT3G62010	NO
	Zm00001d037055	en-PEG	LOC_Os06g23460	PEG	010G145800	NO	AT5G53060	NO
	Zm00001d025668	en-PEG	LOC_Os04g39560	MEG	006G115600	NO	AT5G56250	NO
	Zm00001d039211	en-PEG	LOC_Os10g01540	MEG	009G258500	NO	AT5G52820	NO
	Zm00001d042845	en-PEG	LOC_Os01g63250	PEG	003G358300	PEG	AT3G54130	NO
	Zm00001d019363	en-PEG	LOC_Os07g17360	NO	002G105200	PEG	AT1G13460	NO
	Zm00001d024468	en-PEG	LOC_Os08g07440	NO	007G056700	PEG	AT5G57390	NO
	Zm00001d025359	en-PEG	LOC_Os04g33780	NO	006G073200	PEG	AT2G27350	NO
	Zm00001d027334	en-PEG	LOC_Os10g36810	NO	001G534700	PEG	AT3G51120	NO
	Zm00001d030194	en-PEG	LOC_Os10g01480	NO	001G278700	PEG	AT4G08170	NO
	Zm00001d031707	en-PEG	LOC_Os08g42980	NO	007G183700	PEG	AT2G43970	NO
	Zm00001d001837	en-PEG	LOC_Os04g58020	NO	006G266600	PEG	AT5G08520	NO
	Zm00001d002024	en-PEG	LOC_Os04g55960	NO	006G245400	PEG	AT4G30210	NO
	Zm00001d003773	en-PEG	LOC_Os04g33780	NO	006G073200	PEG	AT2G27350	NO
	Zm00001d017826	en-PEG	LOC_Os08g40180	NO	004G262100	PEG	AT1G76490	NO
	Zm00001d033265	en-PEG	LOC_Os01g63680	NO	001G158600	PEG	AT5G11050	NO
	Zm00001d038655	en-PEG	LOC_Os05g43280	NO	009G191000	PEG	AT5G43560	NO
	Zm00001d040010	en-PEG	LOC_Os01g03760	NO	003G087000	PEG	AT1G23170	NO
	Zm00001d047776	en-PEG	LOC_Os03g17210	NO	001G414900	PEG	AT3G53540	NO
	Zm00001d048510	en-PEG	LOC_Os10g36810	NO	001G534700	PEG	AT2G16485	NO
	Zm00001d049592	en-PEG	LOC_Os04g31170	NO	007G037200	PEG	AT4G36130	NO
	Zm00001d049648	en-PEG	LOC_Os08g02670	NO	007G023600	PEG	AT4G24790	NO
	Zm00001d050139	en-PEG	LOC_Os08g25570	NO	007G114000	PEG	AT5G63110	NO
	Zm00001d005501	en-PEG	LOC_Os07g17360	NO	002G105200	PEG	AT4G15415	NO
	Zm00001d014761	en-PEG	LOC_Os06g49800	NO	010G261600	PEG	AT4G11860	NO
	Zm00001d026483	en-PEG	LOC_Os04g55960	NO	006G245400	PEG	AT4G30210	NO
	Zm00001d031002	en-PEG	LOC_Os12g41190	NO	008G160000	PEG	AT1G04190	NO
	Zm00001d043953	en-PEG	LOC_Os01g47540	NO	003G248200	PEG	AT5G46410	NO
	Zm00001d004130	en-PEG	NO	NO	006G031000	PEG	NO	NO
	Zm00001d040682	en-PEG	LOC_Os01g21590	NO	003G150400	MEG	AT3G10040	NO
	Zm00001d032832	en-PEG	LOC_Os10g30944	PEG	001G233600	NO	AT4G11400	PEG
	Zm00001d011997	en-PEG	LOC_Os01g69930	NO	003G407700	NO	AT5G53150	PEG
	Zm00001d011900	en-PEG	LOC_Os01g71200	NO	003G420100	NO	AT4G03110	MEG
Unconserved imprinted genes in interspecies	Zm00001d003432	em-MEG	LOC_Os04g38540	NO	006G105200	NO	AT5G15140	PEG
	Zm00001d003434	em-MEG	LOC_Os04g38530	NO	006G104900	NO	AT5G15140	PEG
	Zm00001d005421	em-MEG	LOC_Os07g26690	NO	002G124700	MEG	AT2G37170	NO
	Zm00001d009702	em-MEG	LOC_Os05g50750	NO	009G248300	MEG	AT1G64110	NO
	Zm00001d030305	en-MEG	LOC_Os10g05750	MEG	001G266300	NO	AT4G38770	NO
	Zm00001d052840	en-MEG	LOC_Os08g38850	MEG	007G219100	NO	AT4G39170	NO
	Zm00001d012428	en-MEG	LOC_Os07g06550	NO	001G281400	MEG	AT5G45410	NO
	Zm00001d015090	em-PEG	LOC_Os02g03270	NO	004G024100	NO	AT4G12080	MEG
	Zm00001d003864	en-PEG	LOC_Os04g32880	PEG	006G061100	NO	AT1G09020	NO
	Zm00001d010894	en-PEG	LOC_Os01g12890	MEG	009G039800	NO	AT5G58300	NO
	Zm00001d018472	en-PEG	LOC_Os02g57080	PEG	004G343700	NO	AT2G20300	NO
	Zm00001d023767	en-PEG	LOC_Os12g31350	PEG	008G100700	NO	AT4G00850	NO
	Zm00001d033104	en-PEG	LOC_Os03g38970	PEG	001G178600	NO	AT3G62010	NO
	Zm00001d037055	en-PEG	LOC_Os06g23460	PEG	010G145800	NO	AT5G53060	NO
	Zm00001d048085	en-PEG	LOC_Os03g11550	PEG	001G456400	NO	AT1G13740	NO
	Zm00001d010716	en-PEG	LOC_Os01g56800	NO	009G191000	PEG	AT5G43560	NO
